# Supplementary material for: Serum Proteomic Analysis for New Types of Long-Term Persistent COVID-19 Patients in Wuhan
Source: Microbiol Spectr. 2022 Oct 31;10(6):e01270-22. doi: 10.1128/spectrum.01270-22 (PMC9784772; doi:10.1128/spectrum.01270-22)
Supplement: Supplemental file 1 — Tables S1 to S8. Download spectrum.01270-22-s0001.xlsx, XLSX file, 0.2 MB [file spectrum.01270-22-s0001.xlsx]

## Sheet: Table S1
Table S1. The longitudinal RT-PCR testing results for the 12 LTPPs
PatientID	Sex	Hospital numbers	Report Time	Targeting	RT-PCR Results
LTPP01	Female	3972340	2020-03-31 19:52:46	N region	Positive
LTPP01	Female	3972340	2020-03-31 19:52:46	ORF1ab	Positive
LTPP01	Female	3972340	2020-04-01 15:24:45	N region	Negative
LTPP01	Female	3972340	2020-04-01 15:24:45	ORF1ab	Negative
LTPP01	Female	3972340	2020-04-01 18:58:03	N region	Positive
LTPP01	Female	3972340	2020-04-01 18:58:03	ORF1ab	Positive
LTPP01	Female	3972340	2020-04-01 18:58:35	N region	Positive
LTPP01	Female	3972340	2020-04-01 18:58:35	ORF1ab	Positive
LTPP01	Female	3972340	2020-04-02 14:14:38	N region	Weak positive
LTPP01	Female	3972340	2020-04-02 14:14:38	ORF1ab	Positive
LTPP01	Female	3972340	2020-04-03 09:18:37	N region	Negative
LTPP01	Female	3972340	2020-04-03 09:18:37	ORF1ab	Negative
LTPP01	Female	3972340	2020-04-03 09:49:53	N region	Negative
LTPP01	Female	3972340	2020-04-03 09:49:53	ORF1ab	Negative
LTPP01	Female	3972340	2020-04-05 09:07:57	N region	Negative
LTPP01	Female	3972340	2020-04-05 09:07:57	ORF1ab	Negative
LTPP01	Female	3972340	2020-04-05 15:41:14	N region	Positive
LTPP01	Female	3972340	2020-04-05 15:41:14	ORF1ab	Positive
LTPP01	Female	3972340	2020-04-05 15:51:13	N region	Weak positive
LTPP01	Female	3972340	2020-04-05 15:51:13	ORF1ab	Weak positive
LTPP01	Female	3972340	2020-04-05 15:51:49	N region	Positive
LTPP01	Female	3972340	2020-04-05 15:51:49	ORF1ab	Positive
LTPP01	Female	3972340	2020-04-07 09:09:49	N region	Negative
LTPP01	Female	3972340	2020-04-07 09:09:49	ORF1ab	Negative
LTPP01	Female	3972340	2020-04-07 10:02:38	N region	Negative
LTPP01	Female	3972340	2020-04-07 10:02:38	ORF1ab	Negative
LTPP01	Female	3972340	2020-04-07 14:17:27	N region	Positive
LTPP01	Female	3972340	2020-04-07 14:17:27	ORF1ab	Positive
LTPP01	Female	3972340	2020-04-07 14:19:46	N region	Weak positive
LTPP01	Female	3972340	2020-04-07 14:19:46	ORF1ab	Weak positive
LTPP01	Female	3972340	2020-04-10 09:19:58	N region	Negative
LTPP01	Female	3972340	2020-04-10 09:19:58	ORF1ab	Negative
LTPP01	Female	3972340	2020-04-10 10:13:10	N region	Negative
LTPP01	Female	3972340	2020-04-10 10:13:10	ORF1ab	Negative
LTPP01	Female	3972340	2020-04-10 19:31:55	N region	Positive
LTPP01	Female	3972340	2020-04-10 19:31:55	ORF1ab	Positive
LTPP01	Female	3972340	2020-04-10 19:34:19	N region	Positive
LTPP01	Female	3972340	2020-04-10 19:34:19	ORF1ab	Positive
LTPP01	Female	3972340	2020-04-13 09:14:50	N region	Negative
LTPP01	Female	3972340	2020-04-13 09:14:50	ORF1ab	Negative
LTPP01	Female	3972340	2020-04-13 14:56:33	N region	Positive
LTPP01	Female	3972340	2020-04-13 14:56:33	ORF1ab	Positive
LTPP01	Female	3972340	2020-04-13 14:57:41	N region	Positive
LTPP01	Female	3972340	2020-04-13 14:57:41	ORF1ab	Positive
LTPP01	Female	3972340	2020-04-13 19:29:04	N region	Positive
LTPP01	Female	3972340	2020-04-13 19:29:04	ORF1ab	Positive
LTPP01	Female	3972340	2020-04-18 15:35:25	N region	Negative
LTPP01	Female	3972340	2020-04-18 15:35:25	ORF1ab	Negative
LTPP01	Female	3972340	2020-04-19 14:28:14	N region	Positive
LTPP01	Female	3972340	2020-04-19 14:28:14	ORF1ab	Positive
LTPP01	Female	3972340	2020-04-23 09:54:09	N region	Negative
LTPP01	Female	3972340	2020-04-23 09:54:09	ORF1ab	Negative
LTPP01	Female	3972340	2020-04-23 14:20:45	N region	Positive
LTPP01	Female	3972340	2020-04-23 14:20:45	ORF1ab	Positive
LTPP01	Female	3972340	2020-04-27 17:57:15	N region	Positive
LTPP01	Female	3972340	2020-04-27 17:57:15	ORF1ab	Positive
LTPP01	Female	3972340	2020-05-02 15:03:50	N region	Negative
LTPP01	Female	3972340	2020-05-02 15:03:50	ORF1ab	Negative
LTPP01	Female	3972340	2020-05-02 18:08:14	N region	Positive
LTPP01	Female	3972340	2020-05-02 18:08:14	ORF1ab	Positive
LTPP01	Female	3972340	2020-05-08 15:01:08	N region	Negative
LTPP01	Female	3972340	2020-05-08 15:01:08	ORF1ab	Negative
LTPP01	Female	3972340	2020-05-08 18:43:54	N region	Positive
LTPP01	Female	3972340	2020-05-08 18:43:54	ORF1ab	Positive
LTPP01	Female	3972340	2020-05-14 14:25:16	N region	Positive
LTPP01	Female	3972340	2020-05-14 14:25:16	ORF1ab	Positive
LTPP01	Female	3972340	2020-05-20 19:17:46	N region	Positive
LTPP01	Female	3972340	2020-05-20 19:17:46	ORF1ab	Positive
LTPP01	Female	3972340	2020-05-24 18:52:36	N region	Positive
LTPP01	Female	3972340	2020-05-24 18:52:36	ORF1ab	Positive
LTPP01	Female	3972340	2020-05-27 14:40:29	N region	Positive
LTPP01	Female	3972340	2020-05-27 14:40:29	ORF1ab	Positive
LTPP01	Female	3972340	2020-05-31 09:12:30	N region	Negative
LTPP01	Female	3972340	2020-05-31 09:12:30	ORF1ab	Negative
LTPP01	Female	3972340	2020-06-04 10:00:24	N region	Negative
LTPP01	Female	3972340	2020-06-04 10:00:24	ORF1ab	Negative
LTPP01	Female	3972340	2020-06-06 14:49:52	N region	Negative
LTPP01	Female	3972340	2020-06-06 14:49:52	ORF1ab	Negative
LTPP02	Male	3972385	2020-04-08 09:00:36	N region	Negative
LTPP02	Male	3972385	2020-04-08 09:00:36	ORF1ab	Negative
LTPP02	Male	3972385	2020-04-08 09:28:51	N region	Negative
LTPP02	Male	3972385	2020-04-08 09:28:51	ORF1ab	Negative
LTPP02	Male	3972385	2020-04-08 14:04:40	N region	Positive
LTPP02	Male	3972385	2020-04-08 14:04:40	ORF1ab	Positive
LTPP02	Male	3972385	2020-04-08 14:08:29	N region	Positive
LTPP02	Male	3972385	2020-04-08 14:08:29	ORF1ab	Positive
LTPP02	Male	3972385	2020-04-10 09:19:29	N region	Negative
LTPP02	Male	3972385	2020-04-10 09:19:29	ORF1ab	Negative
LTPP02	Male	3972385	2020-04-10 10:12:58	N region	Negative
LTPP02	Male	3972385	2020-04-10 10:12:58	ORF1ab	Negative
LTPP02	Male	3972385	2020-04-10 19:33:54	N region	Positive
LTPP02	Male	3972385	2020-04-10 19:33:54	ORF1ab	Positive
LTPP02	Male	3972385	2020-04-10 19:36:10	N region	Positive
LTPP02	Male	3972385	2020-04-10 19:36:10	ORF1ab	Positive
LTPP02	Male	3972385	2020-04-11 19:17:31	N region	Positive
LTPP02	Male	3972385	2020-04-11 19:17:31	ORF1ab	Positive
LTPP02	Male	3972385	2020-04-12 09:21:41	N region	Negative
LTPP02	Male	3972385	2020-04-12 09:21:41	ORF1ab	Negative
LTPP02	Male	3972385	2020-04-12 09:21:54	N region	Negative
LTPP02	Male	3972385	2020-04-12 09:21:54	ORF1ab	Negative
LTPP02	Male	3972385	2020-04-12 13:55:11	N region	Weak positive
LTPP02	Male	3972385	2020-04-12 13:55:11	ORF1ab	Weak positive
LTPP02	Male	3972385	2020-04-14 09:39:34	N region	Negative
LTPP02	Male	3972385	2020-04-14 09:39:34	ORF1ab	Negative
LTPP02	Male	3972385	2020-04-14 09:40:29	N region	Negative
LTPP02	Male	3972385	2020-04-14 09:40:29	ORF1ab	Negative
LTPP02	Male	3972385	2020-04-14 13:34:09	N region	Weak positive
LTPP02	Male	3972385	2020-04-14 13:34:09	ORF1ab	Weak positive
LTPP02	Male	3972385	2020-04-14 15:44:09	N region	Negative
LTPP02	Male	3972385	2020-04-14 15:44:09	ORF1ab	Negative
LTPP02	Male	3972385	2020-04-17 09:00:09	N region	Negative
LTPP02	Male	3972385	2020-04-17 09:00:09	ORF1ab	Negative
LTPP02	Male	3972385	2020-04-17 14:28:02	N region	Positive
LTPP02	Male	3972385	2020-04-17 14:28:02	ORF1ab	Positive
LTPP02	Male	3972385	2020-04-17 14:29:54	N region	Weak positive
LTPP02	Male	3972385	2020-04-17 14:29:54	ORF1ab	Weak positive
LTPP02	Male	3972385	2020-04-17 18:47:26	N region	Weak positive
LTPP02	Male	3972385	2020-04-17 18:47:26	ORF1ab	Weak positive
LTPP02	Male	3972385	2020-04-19 09:46:01	N region	Negative
LTPP02	Male	3972385	2020-04-19 09:46:01	ORF1ab	Negative
LTPP02	Male	3972385	2020-04-19 09:48:19	N region	Negative
LTPP02	Male	3972385	2020-04-19 09:48:19	ORF1ab	Negative
LTPP02	Male	3972385	2020-04-19 14:24:43	N region	Positive
LTPP02	Male	3972385	2020-04-19 14:24:43	ORF1ab	Positive
LTPP02	Male	3972385	2020-04-20 09:27:33	N region	Negative
LTPP02	Male	3972385	2020-04-20 09:27:33	ORF1ab	Negative
LTPP02	Male	3972385	2020-04-23 19:21:13	N region	Positive
LTPP02	Male	3972385	2020-04-23 19:21:13	ORF1ab	Positive
LTPP02	Male	3972385	2020-04-27 08:50:11	N region	Negative
LTPP02	Male	3972385	2020-04-27 08:50:11	ORF1ab	Negative
LTPP02	Male	3972385	2020-04-28 19:23:44	N region	Positive
LTPP02	Male	3972385	2020-04-28 19:23:44	ORF1ab	Positive
LTPP02	Male	3972385	2020-05-02 09:34:08	N region	Negative
LTPP02	Male	3972385	2020-05-02 09:34:08	ORF1ab	Negative
LTPP02	Male	3972385	2020-05-03 18:13:03	N region	Positive
LTPP02	Male	3972385	2020-05-03 18:13:03	ORF1ab	Positive
LTPP02	Male	3972385	2020-05-09 19:45:23	N region	Positive
LTPP02	Male	3972385	2020-05-09 19:45:23	ORF1ab	Positive
LTPP02	Male	3972385	2020-05-15 15:01:20	N region	Negative
LTPP02	Male	3972385	2020-05-15 15:01:20	ORF1ab	Negative
LTPP02	Male	3972385	2020-05-15 19:15:02	N region	Positive
LTPP02	Male	3972385	2020-05-15 19:15:02	ORF1ab	Positive
LTPP02	Male	3972385	2020-05-20 14:21:22	N region	Positive
LTPP02	Male	3972385	2020-05-20 14:21:22	ORF1ab	Positive
LTPP02	Male	3972385	2020-05-20 14:21:55	N region	Positive
LTPP02	Male	3972385	2020-05-20 14:21:55	ORF1ab	Positive
LTPP02	Male	3972385	2020-05-25 09:51:59	N region	Negative
LTPP02	Male	3972385	2020-05-25 09:51:59	ORF1ab	Negative
LTPP02	Male	3972385	2020-05-25 14:08:16	N region	Positive
LTPP02	Male	3972385	2020-05-25 14:08:16	ORF1ab	Positive
LTPP02	Male	3972385	2020-05-27 09:43:49	N region	Negative
LTPP02	Male	3972385	2020-05-27 09:43:49	ORF1ab	Negative
LTPP02	Male	3972385	2020-05-27 14:40:07	N region	Positive
LTPP02	Male	3972385	2020-05-27 14:40:07	ORF1ab	Positive
LTPP02	Male	3972385	2020-05-30 17:03:25	N region	Positive
LTPP02	Male	3972385	2020-05-30 17:03:25	ORF1ab	Positive
LTPP02	Male	3972385	2020-06-04 10:04:37	N region	Negative
LTPP02	Male	3972385	2020-06-04 10:04:37	ORF1ab	Negative
LTPP02	Male	3972385	2020-06-09 10:06:40	N region	Negative
LTPP02	Male	3972385	2020-06-09 10:06:40	ORF1ab	Negative
LTPP03	Female	3972437	2020-04-17 09:00:06	N region	Negative
LTPP03	Female	3972437	2020-04-17 09:00:06	ORF1ab	Negative
LTPP03	Female	3972437	2020-04-17 14:28:34	N region	Weak positive
LTPP03	Female	3972437	2020-04-17 14:28:34	ORF1ab	Weak positive
LTPP03	Female	3972437	2020-04-17 14:30:18	N region	Positive
LTPP03	Female	3972437	2020-04-17 14:30:18	ORF1ab	Positive
LTPP03	Female	3972437	2020-04-17 18:46:37	N region	Positive
LTPP03	Female	3972437	2020-04-17 18:46:37	ORF1ab	Positive
LTPP03	Female	3972437	2020-04-19 09:48:46	N region	Negative
LTPP03	Female	3972437	2020-04-19 09:48:46	ORF1ab	Negative
LTPP03	Female	3972437	2020-04-19 10:02:37	N region	Negative
LTPP03	Female	3972437	2020-04-19 10:02:37	ORF1ab	Negative
LTPP03	Female	3972437	2020-04-19 10:02:42	N region	Negative
LTPP03	Female	3972437	2020-04-19 10:02:42	ORF1ab	Negative
LTPP03	Female	3972437	2020-04-19 14:26:06	N region	Weak positive
LTPP03	Female	3972437	2020-04-19 14:26:06	ORF1ab	Weak positive
LTPP03	Female	3972437	2020-04-20 09:27:13	N region	Negative
LTPP03	Female	3972437	2020-04-20 09:27:13	ORF1ab	Negative
LTPP03	Female	3972437	2020-04-21 09:33:37	N region	Negative
LTPP03	Female	3972437	2020-04-21 09:33:37	ORF1ab	Negative
LTPP03	Female	3972437	2020-04-21 09:34:16	N region	Negative
LTPP03	Female	3972437	2020-04-21 09:34:16	ORF1ab	Negative
LTPP03	Female	3972437	2020-04-21 15:43:44	N region	Negative
LTPP03	Female	3972437	2020-04-21 15:43:44	ORF1ab	Negative
LTPP03	Female	3972437	2020-04-23 09:39:22	N region	Negative
LTPP03	Female	3972437	2020-04-23 09:39:22	ORF1ab	Negative
LTPP03	Female	3972437	2020-04-23 09:53:02	N region	Negative
LTPP03	Female	3972437	2020-04-23 09:53:02	ORF1ab	Negative
LTPP03	Female	3972437	2020-04-23 14:21:05	N region	Positive
LTPP03	Female	3972437	2020-04-23 14:21:05	ORF1ab	Positive
LTPP03	Female	3972437	2020-04-23 14:23:13	N region	Positive
LTPP03	Female	3972437	2020-04-23 14:23:13	ORF1ab	Positive
LTPP03	Female	3972437	2020-04-25 18:31:54	N region	Negative
LTPP03	Female	3972437	2020-04-25 18:31:54	ORF1ab	Negative
LTPP03	Female	3972437	2020-04-26 09:13:46	N region	Negative
LTPP03	Female	3972437	2020-04-26 09:13:46	ORF1ab	Negative
LTPP03	Female	3972437	2020-04-26 14:39:08	N region	Positive
LTPP03	Female	3972437	2020-04-26 14:39:08	ORF1ab	Positive
LTPP03	Female	3972437	2020-04-26 14:40:29	N region	Positive
LTPP03	Female	3972437	2020-04-26 14:40:29	ORF1ab	Positive
LTPP03	Female	3972437	2020-04-28 19:23:02	N region	Positive
LTPP03	Female	3972437	2020-04-28 19:23:02	ORF1ab	Positive
LTPP03	Female	3972437	2020-04-29 09:39:27	N region	Negative
LTPP03	Female	3972437	2020-04-29 09:39:27	ORF1ab	Negative
LTPP03	Female	3972437	2020-04-29 15:12:53	N region	Negative
LTPP03	Female	3972437	2020-04-29 15:12:53	ORF1ab	Negative
LTPP03	Female	3972437	2020-04-29 19:27:19	N region	Positive
LTPP03	Female	3972437	2020-04-29 19:27:19	ORF1ab	Positive
LTPP03	Female	3972437	2020-05-02 18:07:38	N region	Positive
LTPP03	Female	3972437	2020-05-02 18:07:38	ORF1ab	Positive
LTPP03	Female	3972437	2020-05-02 18:07:59	N region	Positive
LTPP03	Female	3972437	2020-05-02 18:07:59	ORF1ab	Positive
LTPP03	Female	3972437	2020-05-12 09:04:34	N region	Negative
LTPP03	Female	3972437	2020-05-12 09:04:34	ORF1ab	Negative
LTPP03	Female	3972437	2020-05-14 10:04:54	N region	Negative
LTPP03	Female	3972437	2020-05-14 10:04:54	ORF1ab	Negative
LTPP03	Female	3972437	2020-05-17 09:18:17	N region	Negative
LTPP03	Female	3972437	2020-05-17 09:18:17	ORF1ab	Negative
LTPP04	Male	3972301	2020-03-26 09:14:11	N region	Negative
LTPP04	Male	3972301	2020-03-26 09:14:11	ORF1ab	Negative
LTPP04	Male	3972301	2020-03-26 09:23:59	N region	Negative
LTPP04	Male	3972301	2020-03-26 09:23:59	ORF1ab	Negative
LTPP04	Male	3972301	2020-03-26 09:24:32	N region	Negative
LTPP04	Male	3972301	2020-03-26 09:24:32	ORF1ab	Negative
LTPP04	Male	3972301	2020-03-28 09:28:27	N region	Negative
LTPP04	Male	3972301	2020-03-28 09:28:27	ORF1ab	Negative
LTPP04	Male	3972301	2020-03-29 09:13:19	N region	Negative
LTPP04	Male	3972301	2020-03-29 09:13:19	ORF1ab	Negative
LTPP04	Male	3972301	2020-03-29 09:30:38	N region	Negative
LTPP04	Male	3972301	2020-03-29 09:30:38	ORF1ab	Negative
LTPP04	Male	3972301	2020-03-29 09:35:52	N region	Negative
LTPP04	Male	3972301	2020-03-29 09:35:52	ORF1ab	Negative
LTPP04	Male	3972301	2020-03-29 14:55:11	N region	Positive
LTPP04	Male	3972301	2020-03-29 14:55:11	ORF1ab	Positive
LTPP04	Male	3972301	2020-03-31 09:36:39	N region	Negative
LTPP04	Male	3972301	2020-03-31 09:36:39	ORF1ab	Negative
LTPP04	Male	3972301	2020-03-31 10:54:16	N region	Negative
LTPP04	Male	3972301	2020-03-31 10:54:16	ORF1ab	Negative
LTPP04	Male	3972301	2020-03-31 14:46:20	N region	Positive
LTPP04	Male	3972301	2020-03-31 14:46:20	ORF1ab	Positive
LTPP04	Male	3972301	2020-03-31 14:52:22	N region	Positive
LTPP04	Male	3972301	2020-03-31 14:52:22	ORF1ab	Positive
LTPP04	Male	3972301	2020-04-02 09:17:06	N region	Negative
LTPP04	Male	3972301	2020-04-02 09:17:06	ORF1ab	Negative
LTPP04	Male	3972301	2020-04-02 09:20:13	N region	Negative
LTPP04	Male	3972301	2020-04-02 09:20:13	ORF1ab	Negative
LTPP04	Male	3972301	2020-04-02 09:29:25	N region	Negative
LTPP04	Male	3972301	2020-04-02 09:29:25	ORF1ab	Negative
LTPP04	Male	3972301	2020-04-02 14:09:31	N region	Weak positive
LTPP04	Male	3972301	2020-04-02 14:09:31	ORF1ab	Positive
LTPP04	Male	3972301	2020-04-05 09:08:03	N region	Negative
LTPP04	Male	3972301	2020-04-05 09:08:03	ORF1ab	Negative
LTPP04	Male	3972301	2020-04-05 09:40:31	N region	Negative
LTPP04	Male	3972301	2020-04-05 09:40:31	ORF1ab	Negative
LTPP04	Male	3972301	2020-04-05 09:44:10	N region	Negative
LTPP04	Male	3972301	2020-04-05 09:44:10	ORF1ab	Negative
LTPP04	Male	3972301	2020-04-05 15:52:16	N region	Weak positive
LTPP04	Male	3972301	2020-04-05 15:52:16	ORF1ab	Weak positive
LTPP04	Male	3972301	2020-04-08 09:02:03	N region	Negative
LTPP04	Male	3972301	2020-04-08 09:02:03	ORF1ab	Negative
LTPP04	Male	3972301	2020-04-08 09:29:14	N region	Negative
LTPP04	Male	3972301	2020-04-08 09:29:14	ORF1ab	Negative
LTPP04	Male	3972301	2020-04-08 09:34:57	N region	Negative
LTPP04	Male	3972301	2020-04-08 09:34:57	ORF1ab	Negative
LTPP04	Male	3972301	2020-04-08 14:10:34	N region	Positive
LTPP04	Male	3972301	2020-04-08 14:10:34	ORF1ab	Positive
LTPP04	Male	3972301	2020-04-13 14:55:49	N region	Positive
LTPP04	Male	3972301	2020-04-13 14:55:49	ORF1ab	Positive
LTPP04	Male	3972301	2020-04-14 19:33:19	N region	Positive
LTPP04	Male	3972301	2020-04-14 19:33:19	ORF1ab	Positive
LTPP04	Male	3972301	2020-04-14 19:37:03	N region	Positive
LTPP04	Male	3972301	2020-04-14 19:37:03	ORF1ab	Positive
LTPP04	Male	3972301	2020-04-18 20:20:27	N region	Positive
LTPP04	Male	3972301	2020-04-18 20:20:27	ORF1ab	Positive
LTPP04	Male	3972301	2020-04-18 20:22:35	N region	Positive
LTPP04	Male	3972301	2020-04-18 20:22:35	ORF1ab	Positive
LTPP04	Male	3972301	2020-04-22 13:22:49	N region	Positive
LTPP04	Male	3972301	2020-04-22 13:22:49	ORF1ab	Positive
LTPP04	Male	3972301	2020-04-22 19:41:12	N region	Positive
LTPP04	Male	3972301	2020-04-22 19:41:12	ORF1ab	Positive
LTPP04	Male	3972301	2020-04-26 14:39:39	N region	Positive
LTPP04	Male	3972301	2020-04-26 14:39:39	ORF1ab	Positive
LTPP04	Male	3972301	2020-04-26 14:40:46	N region	Positive
LTPP04	Male	3972301	2020-04-26 14:40:46	ORF1ab	Positive
LTPP04	Male	3972301	2020-04-29 19:26:38	N region	Positive
LTPP04	Male	3972301	2020-04-29 19:26:38	ORF1ab	Positive
LTPP04	Male	3972301	2020-04-29 19:27:02	N region	Positive
LTPP04	Male	3972301	2020-04-29 19:27:02	ORF1ab	Positive
LTPP04	Male	3972301	2020-05-03 14:57:08	N region	Positive
LTPP04	Male	3972301	2020-05-03 14:57:08	ORF1ab	Positive
LTPP04	Male	3972301	2020-05-03 14:57:26	N region	Positive
LTPP04	Male	3972301	2020-05-03 14:57:26	ORF1ab	Positive
LTPP04	Male	3972301	2020-05-09 09:07:22	N region	Negative
LTPP04	Male	3972301	2020-05-09 09:07:22	ORF1ab	Negative
LTPP04	Male	3972301	2020-05-09 09:17:07	N region	Negative
LTPP04	Male	3972301	2020-05-09 09:17:07	ORF1ab	Negative
LTPP04	Male	3972301	2020-05-09 17:15:01	N region	Negative
LTPP04	Male	3972301	2020-05-09 17:15:01	ORF1ab	Negative
LTPP04	Male	3972301	2020-05-09 19:44:12	N region	Weak positive
LTPP04	Male	3972301	2020-05-09 19:44:12	ORF1ab	Weak positive
LTPP04	Male	3972301	2020-05-10 09:15:51	N region	Negative
LTPP04	Male	3972301	2020-05-10 09:15:51	ORF1ab	Negative
LTPP04	Male	3972301	2020-05-11 09:13:18	N region	Negative
LTPP04	Male	3972301	2020-05-11 09:13:18	ORF1ab	Negative
LTPP04	Male	3972301	2020-05-11 14:36:47	N region	Negative
LTPP04	Male	3972301	2020-05-11 14:36:47	ORF1ab	Negative
LTPP04	Male	3972301	2020-05-11 18:55:55	N region	Positive
LTPP04	Male	3972301	2020-05-11 18:55:55	ORF1ab	Positive
LTPP04	Male	3972301	2020-05-12 09:04:39	N region	Negative
LTPP04	Male	3972301	2020-05-12 09:04:39	ORF1ab	Negative
LTPP04	Male	3972301	2020-05-13 14:46:01	N region	Negative
LTPP04	Male	3972301	2020-05-13 14:46:01	ORF1ab	Negative
LTPP04	Male	3972301	2020-05-13 14:51:09	N region	Negative
LTPP04	Male	3972301	2020-05-13 14:51:09	ORF1ab	Negative
LTPP04	Male	3972301	2020-05-13 14:57:48	N region	Negative
LTPP04	Male	3972301	2020-05-13 14:57:48	ORF1ab	Negative
LTPP04	Male	3972301	2020-05-13 19:03:29	N region	Positive
LTPP04	Male	3972301	2020-05-13 19:03:29	ORF1ab	Positive
LTPP04	Male	3972301	2020-05-15 14:14:03	N region	Negative
LTPP04	Male	3972301	2020-05-15 14:14:03	ORF1ab	Negative
LTPP04	Male	3972301	2020-05-15 14:25:34	N region	Negative
LTPP04	Male	3972301	2020-05-15 14:25:34	ORF1ab	Negative
LTPP04	Male	3972301	2020-05-16 09:41:06	N region	Negative
LTPP04	Male	3972301	2020-05-16 09:41:06	ORF1ab	Negative
LTPP04	Male	3972301	2020-05-16 14:17:39	N region	Positive
LTPP04	Male	3972301	2020-05-16 14:17:39	ORF1ab	Positive
LTPP04	Male	3972301	2020-05-17 15:24:26	N region	Negative
LTPP04	Male	3972301	2020-05-17 15:24:26	ORF1ab	Negative
LTPP04	Male	3972301	2020-05-17 15:27:05	N region	Negative
LTPP04	Male	3972301	2020-05-17 15:27:05	ORF1ab	Negative
LTPP04	Male	3972301	2020-05-17 19:00:52	N region	Positive
LTPP04	Male	3972301	2020-05-17 19:00:52	ORF1ab	Positive
LTPP04	Male	3972301	2020-05-18 09:00:41	N region	Negative
LTPP04	Male	3972301	2020-05-18 09:00:41	ORF1ab	Negative
LTPP04	Male	3972301	2020-05-22 09:58:25	N region	Negative
LTPP04	Male	3972301	2020-05-22 09:58:25	ORF1ab	Negative
LTPP04	Male	3972301	2020-05-22 10:00:03	N region	Negative
LTPP04	Male	3972301	2020-05-22 10:00:03	ORF1ab	Negative
LTPP04	Male	3972301	2020-05-22 10:00:55	N region	Negative
LTPP04	Male	3972301	2020-05-22 10:00:55	ORF1ab	Negative
LTPP04	Male	3972301	2020-05-22 10:01:10	N region	Negative
LTPP04	Male	3972301	2020-05-22 10:01:10	ORF1ab	Negative
LTPP04	Male	3972301	2020-05-24 18:47:15	N region	Positive
LTPP04	Male	3972301	2020-05-24 18:47:15	ORF1ab	Positive
LTPP04	Male	3972301	2020-05-27 09:42:23	N region	Negative
LTPP04	Male	3972301	2020-05-27 09:42:23	ORF1ab	Negative
LTPP04	Male	3972301	2020-05-29 09:49:03	N region	Negative
LTPP04	Male	3972301	2020-05-29 09:49:03	ORF1ab	Negative
LTPP05	Female	3972383	2020-04-08 20:23:40	N region	Positive
LTPP05	Female	3972383	2020-04-08 20:23:40	ORF1ab	Positive
LTPP05	Female	3972383	2020-04-12 15:41:54	N region	Negative
LTPP05	Female	3972383	2020-04-12 15:41:54	ORF1ab	Negative
LTPP05	Female	3972383	2020-04-13 19:30:02	N region	Positive
LTPP05	Female	3972383	2020-04-13 19:30:02	ORF1ab	Positive
LTPP05	Female	3972383	2020-04-16 08:59:32	N region	Negative
LTPP05	Female	3972383	2020-04-16 08:59:32	ORF1ab	Negative
LTPP05	Female	3972383	2020-04-16 13:33:33	N region	Positive
LTPP05	Female	3972383	2020-04-16 13:33:33	ORF1ab	Positive
LTPP05	Female	3972383	2020-04-16 13:33:52	N region	Weak positive
LTPP05	Female	3972383	2020-04-16 13:33:52	ORF1ab	Weak positive
LTPP05	Female	3972383	2020-04-16 13:34:48	N region	Positive
LTPP05	Female	3972383	2020-04-16 13:34:48	ORF1ab	Positive
LTPP05	Female	3972383	2020-04-18 08:52:39	N region	Negative
LTPP05	Female	3972383	2020-04-18 08:52:39	ORF1ab	Negative
LTPP05	Female	3972383	2020-04-18 09:21:55	N region	Negative
LTPP05	Female	3972383	2020-04-18 09:21:55	ORF1ab	Negative
LTPP05	Female	3972383	2020-04-18 13:06:44	N region	Positive
LTPP05	Female	3972383	2020-04-18 13:06:44	ORF1ab	Positive
LTPP05	Female	3972383	2020-04-18 13:08:22	N region	Positive
LTPP05	Female	3972383	2020-04-18 13:08:22	ORF1ab	Positive
LTPP05	Female	3972383	2020-04-19 14:28:34	N region	Positive
LTPP05	Female	3972383	2020-04-19 14:28:34	ORF1ab	Positive
LTPP05	Female	3972383	2020-04-19 14:31:16	N region	Positive
LTPP05	Female	3972383	2020-04-19 14:31:16	ORF1ab	Positive
LTPP05	Female	3972383	2020-04-19 14:33:56	N region	Weak positive
LTPP05	Female	3972383	2020-04-19 14:33:56	ORF1ab	Weak positive
LTPP05	Female	3972383	2020-04-20 09:27:23	N region	Negative
LTPP05	Female	3972383	2020-04-20 09:27:23	ORF1ab	Negative
LTPP05	Female	3972383	2020-04-22 09:13:39	N region	Negative
LTPP05	Female	3972383	2020-04-22 09:13:39	ORF1ab	Negative
LTPP05	Female	3972383	2020-04-22 09:51:25	N region	Negative
LTPP05	Female	3972383	2020-04-22 09:51:25	ORF1ab	Negative
LTPP05	Female	3972383	2020-04-22 13:23:06	N region	Positive
LTPP05	Female	3972383	2020-04-22 13:23:06	ORF1ab	Positive
LTPP05	Female	3972383	2020-04-22 13:24:21	N region	Positive
LTPP05	Female	3972383	2020-04-22 13:24:21	ORF1ab	Positive
LTPP05	Female	3972383	2020-04-25 09:34:56	N region	Negative
LTPP05	Female	3972383	2020-04-25 09:34:56	ORF1ab	Negative
LTPP05	Female	3972383	2020-04-25 09:38:37	N region	Negative
LTPP05	Female	3972383	2020-04-25 09:38:37	ORF1ab	Negative
LTPP05	Female	3972383	2020-04-25 14:00:26	N region	Positive
LTPP05	Female	3972383	2020-04-25 14:00:26	ORF1ab	Positive
LTPP05	Female	3972383	2020-04-25 18:31:49	N region	Negative
LTPP05	Female	3972383	2020-04-25 18:31:49	ORF1ab	Negative
LTPP05	Female	3972383	2020-04-28 09:42:37	N region	Negative
LTPP05	Female	3972383	2020-04-28 09:42:37	ORF1ab	Negative
LTPP05	Female	3972383	2020-04-28 14:29:49	N region	Positive
LTPP05	Female	3972383	2020-04-28 14:29:49	ORF1ab	Positive
LTPP05	Female	3972383	2020-04-28 19:21:59	N region	Weak positive
LTPP05	Female	3972383	2020-04-28 19:21:59	ORF1ab	Weak positive
LTPP05	Female	3972383	2020-05-01 09:40:47	N region	Negative
LTPP05	Female	3972383	2020-05-01 09:40:47	ORF1ab	Negative
LTPP05	Female	3972383	2020-05-02 15:03:53	N region	Negative
LTPP05	Female	3972383	2020-05-02 15:03:53	ORF1ab	Negative
LTPP05	Female	3972383	2020-05-02 15:07:03	N region	Negative
LTPP05	Female	3972383	2020-05-02 15:07:03	ORF1ab	Negative
LTPP05	Female	3972383	2020-05-09 17:14:52	N region	Negative
LTPP05	Female	3972383	2020-05-09 17:14:52	ORF1ab	Negative
LTPP06	Male	3972417	2020-04-12 09:21:39	N region	Negative
LTPP06	Male	3972417	2020-04-12 09:21:39	ORF1ab	Negative
LTPP06	Male	3972417	2020-04-12 09:21:56	N region	Negative
LTPP06	Male	3972417	2020-04-12 09:21:56	ORF1ab	Negative
LTPP06	Male	3972417	2020-04-12 09:22:46	N region	Negative
LTPP06	Male	3972417	2020-04-12 09:22:46	ORF1ab	Negative
LTPP06	Male	3972417	2020-04-12 13:58:14	N region	Positive
LTPP06	Male	3972417	2020-04-12 13:58:14	ORF1ab	Positive
LTPP06	Male	3972417	2020-04-14 09:38:22	N region	Negative
LTPP06	Male	3972417	2020-04-14 09:38:22	ORF1ab	Negative
LTPP06	Male	3972417	2020-04-14 09:39:30	N region	Negative
LTPP06	Male	3972417	2020-04-14 09:39:30	ORF1ab	Negative
LTPP06	Male	3972417	2020-04-14 09:40:27	N region	Negative
LTPP06	Male	3972417	2020-04-14 09:40:27	ORF1ab	Negative
LTPP06	Male	3972417	2020-04-14 13:33:27	N region	Positive
LTPP06	Male	3972417	2020-04-14 13:33:27	ORF1ab	Positive
LTPP06	Male	3972417	2020-04-16 08:59:47	N region	Negative
LTPP06	Male	3972417	2020-04-16 08:59:47	ORF1ab	Negative
LTPP06	Male	3972417	2020-04-16 13:32:31	N region	Positive
LTPP06	Male	3972417	2020-04-16 13:32:31	ORF1ab	Positive
LTPP06	Male	3972417	2020-04-16 13:34:13	N region	Positive
LTPP06	Male	3972417	2020-04-16 13:34:13	ORF1ab	Positive
LTPP06	Male	3972417	2020-04-16 13:35:03	N region	Weak positive
LTPP06	Male	3972417	2020-04-16 13:35:03	ORF1ab	Weak positive
LTPP06	Male	3972417	2020-04-18 08:52:36	N region	Negative
LTPP06	Male	3972417	2020-04-18 08:52:36	ORF1ab	Negative
LTPP06	Male	3972417	2020-04-18 09:14:38	N region	Negative
LTPP06	Male	3972417	2020-04-18 09:14:38	ORF1ab	Negative
LTPP06	Male	3972417	2020-04-18 09:21:54	N region	Negative
LTPP06	Male	3972417	2020-04-18 09:21:54	ORF1ab	Negative
LTPP06	Male	3972417	2020-04-18 13:07:46	N region	Positive
LTPP06	Male	3972417	2020-04-18 13:07:46	ORF1ab	Positive
LTPP06	Male	3972417	2020-04-19 09:45:55	N region	Negative
LTPP06	Male	3972417	2020-04-19 09:45:55	ORF1ab	Negative
LTPP06	Male	3972417	2020-04-19 14:25:06	N region	Positive
LTPP06	Male	3972417	2020-04-19 14:25:06	ORF1ab	Positive
LTPP06	Male	3972417	2020-04-19 14:32:20	N region	Positive
LTPP06	Male	3972417	2020-04-19 14:32:20	ORF1ab	Positive
LTPP06	Male	3972417	2020-04-20 09:27:29	N region	Negative
LTPP06	Male	3972417	2020-04-20 09:27:29	ORF1ab	Negative
LTPP06	Male	3972417	2020-04-24 09:53:25	N region	Negative
LTPP06	Male	3972417	2020-04-24 09:53:25	ORF1ab	Negative
LTPP06	Male	3972417	2020-04-24 14:11:24	N region	Weak positive
LTPP06	Male	3972417	2020-04-24 14:11:24	ORF1ab	Weak positive
LTPP06	Male	3972417	2020-04-24 14:12:12	N region	Positive
LTPP06	Male	3972417	2020-04-24 14:12:12	ORF1ab	Positive
LTPP06	Male	3972417	2020-04-25 14:00:13	N region	Positive
LTPP06	Male	3972417	2020-04-25 14:00:13	ORF1ab	Positive
LTPP06	Male	3972417	2020-04-25 14:00:40	N region	Positive
LTPP06	Male	3972417	2020-04-25 14:00:40	ORF1ab	Positive
LTPP06	Male	3972417	2020-04-27 14:47:05	N region	Negative
LTPP06	Male	3972417	2020-04-27 14:47:05	ORF1ab	Negative
LTPP06	Male	3972417	2020-04-27 17:56:19	N region	Positive
LTPP06	Male	3972417	2020-04-27 17:56:19	ORF1ab	Positive
LTPP06	Male	3972417	2020-04-29 15:05:35	N region	Negative
LTPP06	Male	3972417	2020-04-29 15:05:35	ORF1ab	Negative
LTPP06	Male	3972417	2020-05-02 09:34:03	N region	Negative
LTPP06	Male	3972417	2020-05-02 09:34:03	ORF1ab	Negative
LTPP06	Male	3972417	2020-05-02 14:59:49	N region	Positive
LTPP06	Male	3972417	2020-05-02 14:59:49	ORF1ab	Positive
LTPP06	Male	3972417	2020-05-09 19:46:23	N region	Positive
LTPP06	Male	3972417	2020-05-09 19:46:23	ORF1ab	Positive
LTPP06	Male	3972417	2020-05-15 14:25:30	N region	Negative
LTPP06	Male	3972417	2020-05-15 14:25:30	ORF1ab	Negative
LTPP06	Male	3972417	2020-05-15 19:12:43	N region	Positive
LTPP06	Male	3972417	2020-05-15 19:12:43	ORF1ab	Positive
LTPP06	Male	3972417	2020-05-22 14:11:15	N region	Positive
LTPP06	Male	3972417	2020-05-22 14:11:15	ORF1ab	Positive
LTPP06	Male	3972417	2020-05-22 14:11:35	N region	Positive
LTPP06	Male	3972417	2020-05-22 14:11:35	ORF1ab	Positive
LTPP06	Male	3972417	2020-05-27 09:44:41	N region	Negative
LTPP06	Male	3972417	2020-05-27 09:44:41	ORF1ab	Negative
LTPP06	Male	3972417	2020-05-27 14:41:00	N region	Positive
LTPP06	Male	3972417	2020-05-27 14:41:00	ORF1ab	Positive
LTPP06	Male	3972417	2020-05-30 17:03:46	N region	Positive
LTPP06	Male	3972417	2020-05-30 17:03:46	ORF1ab	Positive
LTPP06	Male	3972417	2020-06-04 10:04:40	N region	Negative
LTPP06	Male	3972417	2020-06-04 10:04:40	ORF1ab	Negative
LTPP06	Male	3972417	2020-06-09 09:15:12	N region	Negative
LTPP06	Male	3972417	2020-06-09 09:15:12	ORF1ab	Negative
LTPP07	Male	3972280	2020-03-25 15:57:37	N region	Negative
LTPP07	Male	3972280	2020-03-25 15:57:37	ORF1ab	Negative
LTPP07	Male	3972280	2020-03-26 20:34:15	N region	Weak positive
LTPP07	Male	3972280	2020-03-26 20:34:15	ORF1ab	Weak positive
LTPP07	Male	3972280	2020-03-31 19:46:42	N region	Weak positive
LTPP07	Male	3972280	2020-03-31 19:46:42	ORF1ab	Weak positive
LTPP07	Male	3972280	2020-04-04 09:44:36	N region	Negative
LTPP07	Male	3972280	2020-04-04 09:44:36	ORF1ab	Negative
LTPP07	Male	3972280	2020-04-05 19:12:39	N region	Positive
LTPP07	Male	3972280	2020-04-05 19:12:39	ORF1ab	Positive
LTPP07	Male	3972280	2020-04-08 20:24:13	N region	Positive
LTPP07	Male	3972280	2020-04-08 20:24:13	ORF1ab	Positive
LTPP07	Male	3972280	2020-04-14 15:34:55	N region	Negative
LTPP07	Male	3972280	2020-04-14 15:34:55	ORF1ab	Negative
LTPP07	Male	3972280	2020-04-16 08:59:55	N region	Negative
LTPP07	Male	3972280	2020-04-16 08:59:55	ORF1ab	Negative
LTPP07	Male	3972280	2020-04-16 09:30:27	N region	Negative
LTPP07	Male	3972280	2020-04-16 09:30:27	ORF1ab	Negative
LTPP07	Male	3972280	2020-04-16 09:45:57	N region	Negative
LTPP07	Male	3972280	2020-04-16 09:45:57	ORF1ab	Negative
LTPP07	Male	3972280	2020-04-16 13:33:21	N region	Weak positive
LTPP07	Male	3972280	2020-04-16 13:33:21	ORF1ab	Weak positive
LTPP07	Male	3972280	2020-04-16 15:41:52	N region	Negative
LTPP07	Male	3972280	2020-04-16 15:41:52	ORF1ab	Negative
LTPP07	Male	3972280	2020-04-18 08:52:08	N region	Negative
LTPP07	Male	3972280	2020-04-18 08:52:08	ORF1ab	Negative
LTPP07	Male	3972280	2020-04-18 09:14:29	N region	Negative
LTPP07	Male	3972280	2020-04-18 09:14:29	ORF1ab	Negative
LTPP07	Male	3972280	2020-04-18 09:21:07	N region	Negative
LTPP07	Male	3972280	2020-04-18 09:21:07	ORF1ab	Negative
LTPP07	Male	3972280	2020-04-18 09:21:51	N region	Negative
LTPP07	Male	3972280	2020-04-18 09:21:51	ORF1ab	Negative
LTPP07	Male	3972280	2020-04-19 09:46:11	N region	Negative
LTPP07	Male	3972280	2020-04-19 09:46:11	ORF1ab	Negative
LTPP07	Male	3972280	2020-04-19 09:48:32	N region	Negative
LTPP07	Male	3972280	2020-04-19 09:48:32	ORF1ab	Negative
LTPP07	Male	3972280	2020-04-19 14:23:55	N region	Positive
LTPP07	Male	3972280	2020-04-19 14:23:55	ORF1ab	Positive
LTPP07	Male	3972280	2020-04-19 14:25:42	N region	Positive
LTPP07	Male	3972280	2020-04-19 14:25:42	ORF1ab	Positive
LTPP07	Male	3972280	2020-04-20 09:27:37	N region	Negative
LTPP07	Male	3972280	2020-04-20 09:27:37	ORF1ab	Negative
LTPP07	Male	3972280	2020-04-22 09:13:35	N region	Negative
LTPP07	Male	3972280	2020-04-22 09:13:35	ORF1ab	Negative
LTPP07	Male	3972280	2020-04-22 09:51:28	N region	Negative
LTPP07	Male	3972280	2020-04-22 09:51:28	ORF1ab	Negative
LTPP07	Male	3972280	2020-04-22 10:02:11	N region	Negative
LTPP07	Male	3972280	2020-04-22 10:02:11	ORF1ab	Negative
LTPP07	Male	3972280	2020-04-22 10:02:25	N region	Negative
LTPP07	Male	3972280	2020-04-22 10:02:25	ORF1ab	Negative
LTPP07	Male	3972280	2020-04-25 09:35:01	N region	Negative
LTPP07	Male	3972280	2020-04-25 09:35:01	ORF1ab	Negative
LTPP07	Male	3972280	2020-04-25 09:39:04	N region	Negative
LTPP07	Male	3972280	2020-04-25 09:39:04	ORF1ab	Negative
LTPP07	Male	3972280	2020-04-25 18:31:56	N region	Negative
LTPP07	Male	3972280	2020-04-25 18:31:56	ORF1ab	Negative
LTPP07	Male	3972280	2020-04-25 22:10:31	N region	Positive
LTPP07	Male	3972280	2020-04-25 22:10:31	ORF1ab	Positive
LTPP07	Male	3972280	2020-04-29 15:12:07	N region	Negative
LTPP07	Male	3972280	2020-04-29 15:12:07	ORF1ab	Negative
LTPP07	Male	3972280	2020-04-30 09:57:34	N region	Negative
LTPP07	Male	3972280	2020-04-30 09:57:34	ORF1ab	Negative
LTPP07	Male	3972280	2020-05-02 09:34:05	N region	Negative
LTPP07	Male	3972280	2020-05-02 09:34:05	ORF1ab	Negative
LTPP07	Male	3972280	2020-05-03 09:38:20	N region	Negative
LTPP07	Male	3972280	2020-05-03 09:38:20	ORF1ab	Negative
LTPP08	Male	3972343	2020-03-31 19:52:34	N region	Positive
LTPP08	Male	3972343	2020-03-31 19:52:34	ORF1ab	Positive
LTPP08	Male	3972343	2020-04-01 15:24:38	N region	Negative
LTPP08	Male	3972343	2020-04-01 15:24:38	ORF1ab	Negative
LTPP08	Male	3972343	2020-04-01 18:58:48	N region	Positive
LTPP08	Male	3972343	2020-04-01 18:58:48	ORF1ab	Positive
LTPP08	Male	3972343	2020-04-01 18:59:09	N region	Positive
LTPP08	Male	3972343	2020-04-01 18:59:09	ORF1ab	Positive
LTPP08	Male	3972343	2020-04-02 09:29:12	N region	Negative
LTPP08	Male	3972343	2020-04-02 09:29:12	ORF1ab	Negative
LTPP08	Male	3972343	2020-04-03 09:18:34	N region	Negative
LTPP08	Male	3972343	2020-04-03 09:18:34	ORF1ab	Negative
LTPP08	Male	3972343	2020-04-03 09:50:08	N region	Negative
LTPP08	Male	3972343	2020-04-03 09:50:08	ORF1ab	Negative
LTPP08	Male	3972343	2020-04-03 09:51:43	N region	Negative
LTPP08	Male	3972343	2020-04-03 09:51:43	ORF1ab	Negative
LTPP08	Male	3972343	2020-04-03 14:43:54	N region	Weak positive
LTPP08	Male	3972343	2020-04-03 14:43:54	ORF1ab	Weak positive
LTPP08	Male	3972343	2020-04-05 09:08:29	N region	Negative
LTPP08	Male	3972343	2020-04-05 09:08:29	ORF1ab	Negative
LTPP08	Male	3972343	2020-04-05 09:40:11	N region	Negative
LTPP08	Male	3972343	2020-04-05 09:40:11	ORF1ab	Negative
LTPP08	Male	3972343	2020-04-05 09:42:02	N region	Negative
LTPP08	Male	3972343	2020-04-05 09:42:02	ORF1ab	Negative
LTPP08	Male	3972343	2020-04-05 15:53:29	N region	Weak positive
LTPP08	Male	3972343	2020-04-05 15:53:29	ORF1ab	Weak positive
LTPP08	Male	3972343	2020-04-07 09:09:23	N region	Negative
LTPP08	Male	3972343	2020-04-07 09:09:23	ORF1ab	Negative
LTPP08	Male	3972343	2020-04-07 09:39:30	N region	Negative
LTPP08	Male	3972343	2020-04-07 09:39:30	ORF1ab	Negative
LTPP08	Male	3972343	2020-04-07 09:39:57	N region	Negative
LTPP08	Male	3972343	2020-04-07 09:39:57	ORF1ab	Negative
LTPP08	Male	3972343	2020-04-07 10:02:36	N region	Negative
LTPP08	Male	3972343	2020-04-07 10:02:36	ORF1ab	Negative
LTPP08	Male	3972343	2020-04-10 09:20:19	N region	Negative
LTPP08	Male	3972343	2020-04-10 09:20:19	ORF1ab	Negative
LTPP08	Male	3972343	2020-04-10 10:13:16	N region	Negative
LTPP08	Male	3972343	2020-04-10 10:13:16	ORF1ab	Negative
LTPP08	Male	3972343	2020-04-10 19:32:23	N region	Weak positive
LTPP08	Male	3972343	2020-04-10 19:32:23	ORF1ab	Weak positive
LTPP08	Male	3972343	2020-04-10 19:35:28	N region	Positive
LTPP08	Male	3972343	2020-04-10 19:35:28	ORF1ab	Positive
LTPP08	Male	3972343	2020-04-13 09:14:12	N region	Negative
LTPP08	Male	3972343	2020-04-13 09:14:12	ORF1ab	Negative
LTPP08	Male	3972343	2020-04-13 09:29:06	N region	Negative
LTPP08	Male	3972343	2020-04-13 09:29:06	ORF1ab	Negative
LTPP08	Male	3972343	2020-04-13 14:56:11	N region	Positive
LTPP08	Male	3972343	2020-04-13 14:56:11	ORF1ab	Positive
LTPP08	Male	3972343	2020-04-13 15:39:57	N region	Negative
LTPP08	Male	3972343	2020-04-13 15:39:57	ORF1ab	Negative
LTPP08	Male	3972343	2020-04-18 13:08:05	N region	Positive
LTPP08	Male	3972343	2020-04-18 13:08:05	ORF1ab	Positive
LTPP08	Male	3972343	2020-04-23 19:20:39	N region	Positive
LTPP08	Male	3972343	2020-04-23 19:20:39	ORF1ab	Positive
LTPP08	Male	3972343	2020-04-24 14:11:49	N region	Positive
LTPP08	Male	3972343	2020-04-24 14:11:49	ORF1ab	Positive
LTPP08	Male	3972343	2020-04-27 08:50:15	N region	Negative
LTPP08	Male	3972343	2020-04-27 08:50:15	ORF1ab	Negative
LTPP08	Male	3972343	2020-04-28 09:51:09	N region	Negative
LTPP08	Male	3972343	2020-04-28 09:51:09	ORF1ab	Negative
LTPP08	Male	3972343	2020-04-28 14:29:08	N region	Positive
LTPP08	Male	3972343	2020-04-28 14:29:08	ORF1ab	Positive
LTPP08	Male	3972343	2020-04-30 20:01:19	N region	Positive
LTPP08	Male	3972343	2020-04-30 20:01:19	ORF1ab	Positive
LTPP08	Male	3972343	2020-05-03 15:10:09	N region	Negative
LTPP08	Male	3972343	2020-05-03 15:10:09	ORF1ab	Negative
LTPP08	Male	3972343	2020-05-03 15:10:20	N region	Negative
LTPP08	Male	3972343	2020-05-03 15:10:20	ORF1ab	Negative
LTPP08	Male	3972343	2020-05-07 09:02:48	N region	Negative
LTPP08	Male	3972343	2020-05-07 09:02:48	ORF1ab	Negative
LTPP08	Male	3972343	2020-05-07 14:31:20	N region	Weak positive
LTPP08	Male	3972343	2020-05-07 14:31:20	ORF1ab	Weak positive
LTPP08	Male	3972343	2020-05-12 09:03:23	N region	Negative
LTPP08	Male	3972343	2020-05-12 09:03:23	ORF1ab	Negative
LTPP08	Male	3972343	2020-05-12 14:31:53	N region	Positive
LTPP08	Male	3972343	2020-05-12 14:31:53	ORF1ab	Positive
LTPP08	Male	3972343	2020-05-14 14:24:06	N region	Positive
LTPP08	Male	3972343	2020-05-14 14:24:06	ORF1ab	Positive
LTPP08	Male	3972343	2020-05-20 09:34:35	N region	Negative
LTPP08	Male	3972343	2020-05-20 09:34:35	ORF1ab	Negative
LTPP08	Male	3972343	2020-05-20 09:35:33	N region	Negative
LTPP08	Male	3972343	2020-05-20 09:35:33	ORF1ab	Negative
LTPP08	Male	3972343	2020-05-21 09:20:11	N region	Negative
LTPP08	Male	3972343	2020-05-21 09:20:11	ORF1ab	Negative
LTPP08	Male	3972343	2020-05-21 09:20:43	N region	Negative
LTPP08	Male	3972343	2020-05-21 09:20:43	ORF1ab	Negative
LTPP08	Male	3972343	2020-05-24 10:14:38	N region	Negative
LTPP08	Male	3972343	2020-05-24 10:14:38	ORF1ab	Negative
LTPP08	Male	3972343	2020-05-24 10:16:21	N region	Negative
LTPP08	Male	3972343	2020-05-24 10:16:21	ORF1ab	Negative
LTPP09	Male	3972304	2020-03-29 16:05:14	N region	Negative
LTPP09	Male	3972304	2020-03-29 16:05:14	ORF1ab	Negative
LTPP09	Male	3972304	2020-04-02 15:48:38	N region	Negative
LTPP09	Male	3972304	2020-04-02 15:48:38	ORF1ab	Negative
LTPP09	Male	3972304	2020-04-04 14:09:17	N region	Weak positive
LTPP09	Male	3972304	2020-04-04 14:09:17	ORF1ab	Weak positive
LTPP09	Male	3972304	2020-04-04 15:40:57	N region	Negative
LTPP09	Male	3972304	2020-04-04 15:40:57	ORF1ab	Negative
LTPP09	Male	3972304	2020-04-07 18:48:07	N region	Positive
LTPP09	Male	3972304	2020-04-07 18:48:07	ORF1ab	Positive
LTPP09	Male	3972304	2020-04-11 19:09:52	N region	Weak positive
LTPP09	Male	3972304	2020-04-11 19:09:52	ORF1ab	Weak positive
LTPP09	Male	3972304	2020-04-13 19:30:38	N region	Weak positive
LTPP09	Male	3972304	2020-04-13 19:30:38	ORF1ab	Weak positive
LTPP09	Male	3972304	2020-04-16 08:59:50	N region	Negative
LTPP09	Male	3972304	2020-04-16 08:59:50	ORF1ab	Negative
LTPP09	Male	3972304	2020-04-16 13:32:43	N region	Positive
LTPP09	Male	3972304	2020-04-16 13:32:43	ORF1ab	Positive
LTPP09	Male	3972304	2020-04-16 13:34:28	N region	Positive
LTPP09	Male	3972304	2020-04-16 13:34:28	ORF1ab	Positive
LTPP09	Male	3972304	2020-04-16 15:41:46	N region	Negative
LTPP09	Male	3972304	2020-04-16 15:41:46	ORF1ab	Negative
LTPP09	Male	3972304	2020-04-18 08:52:20	N region	Negative
LTPP09	Male	3972304	2020-04-18 08:52:20	ORF1ab	Negative
LTPP09	Male	3972304	2020-04-18 09:14:54	N region	Negative
LTPP09	Male	3972304	2020-04-18 09:14:54	ORF1ab	Negative
LTPP09	Male	3972304	2020-04-18 09:21:53	N region	Negative
LTPP09	Male	3972304	2020-04-18 09:21:53	ORF1ab	Negative
LTPP09	Male	3972304	2020-04-18 13:07:28	N region	Positive
LTPP09	Male	3972304	2020-04-18 13:07:28	ORF1ab	Positive
LTPP09	Male	3972304	2020-04-19 09:46:07	N region	Negative
LTPP09	Male	3972304	2020-04-19 09:46:07	ORF1ab	Negative
LTPP09	Male	3972304	2020-04-19 14:26:35	N region	Positive
LTPP09	Male	3972304	2020-04-19 14:26:35	ORF1ab	Positive
LTPP09	Male	3972304	2020-04-19 14:30:22	N region	Weak positive
LTPP09	Male	3972304	2020-04-19 14:30:22	ORF1ab	Weak positive
LTPP09	Male	3972304	2020-04-20 09:27:26	N region	Negative
LTPP09	Male	3972304	2020-04-20 09:27:26	ORF1ab	Negative
LTPP09	Male	3972304	2020-04-22 09:13:32	N region	Negative
LTPP09	Male	3972304	2020-04-22 09:13:32	ORF1ab	Negative
LTPP09	Male	3972304	2020-04-22 09:51:22	N region	Negative
LTPP09	Male	3972304	2020-04-22 09:51:22	ORF1ab	Negative
LTPP09	Male	3972304	2020-04-22 13:23:34	N region	Positive
LTPP09	Male	3972304	2020-04-22 13:23:34	ORF1ab	Positive
LTPP09	Male	3972304	2020-04-23 09:52:56	N region	Negative
LTPP09	Male	3972304	2020-04-23 09:52:56	ORF1ab	Negative
LTPP09	Male	3972304	2020-04-25 09:34:51	N region	Negative
LTPP09	Male	3972304	2020-04-25 09:34:51	ORF1ab	Negative
LTPP09	Male	3972304	2020-04-25 09:38:32	N region	Negative
LTPP09	Male	3972304	2020-04-25 09:38:32	ORF1ab	Negative
LTPP09	Male	3972304	2020-04-25 13:59:54	N region	Positive
LTPP09	Male	3972304	2020-04-25 13:59:54	ORF1ab	Positive
LTPP09	Male	3972304	2020-04-25 18:31:51	N region	Negative
LTPP09	Male	3972304	2020-04-25 18:31:51	ORF1ab	Negative
LTPP09	Male	3972304	2020-04-28 09:42:40	N region	Negative
LTPP09	Male	3972304	2020-04-28 09:42:40	ORF1ab	Negative
LTPP09	Male	3972304	2020-04-28 09:51:12	N region	Negative
LTPP09	Male	3972304	2020-04-28 09:51:12	ORF1ab	Negative
LTPP09	Male	3972304	2020-04-28 14:29:33	N region	Positive
LTPP09	Male	3972304	2020-04-28 14:29:33	ORF1ab	Positive
LTPP09	Male	3972304	2020-04-28 19:22:17	N region	Positive
LTPP09	Male	3972304	2020-04-28 19:22:17	ORF1ab	Positive
LTPP09	Male	3972304	2020-05-02 15:03:47	N region	Negative
LTPP09	Male	3972304	2020-05-02 15:03:47	ORF1ab	Negative
LTPP09	Male	3972304	2020-05-02 15:06:59	N region	Negative
LTPP09	Male	3972304	2020-05-02 15:06:59	ORF1ab	Negative
LTPP09	Male	3972304	2020-05-05 15:08:20	N region	Negative
LTPP09	Male	3972304	2020-05-05 15:08:20	ORF1ab	Negative
LTPP09	Male	3972304	2020-05-05 15:09:13	N region	Negative
LTPP09	Male	3972304	2020-05-05 15:09:13	ORF1ab	Negative
LTPP10	Male	3972435	2020-04-16 09:30:49	N region	Negative
LTPP10	Male	3972435	2020-04-16 09:30:49	ORF1ab	Negative
LTPP10	Male	3972435	2020-04-16 09:44:13	N region	Negative
LTPP10	Male	3972435	2020-04-16 09:44:13	ORF1ab	Negative
LTPP10	Male	3972435	2020-04-16 09:45:59	N region	Negative
LTPP10	Male	3972435	2020-04-16 09:45:59	ORF1ab	Negative
LTPP10	Male	3972435	2020-04-16 15:41:36	N region	Negative
LTPP10	Male	3972435	2020-04-16 15:41:36	ORF1ab	Negative
LTPP10	Male	3972435	2020-04-18 15:34:36	N region	Negative
LTPP10	Male	3972435	2020-04-18 15:34:36	ORF1ab	Negative
LTPP10	Male	3972435	2020-04-19 09:46:14	N region	Negative
LTPP10	Male	3972435	2020-04-19 09:46:14	ORF1ab	Negative
LTPP10	Male	3972435	2020-04-19 09:48:51	N region	Negative
LTPP10	Male	3972435	2020-04-19 09:48:51	ORF1ab	Negative
LTPP10	Male	3972435	2020-04-19 14:38:42	N region	Positive
LTPP10	Male	3972435	2020-04-19 14:38:42	ORF1ab	Positive
LTPP10	Male	3972435	2020-04-21 09:33:13	N region	Negative
LTPP10	Male	3972435	2020-04-21 09:33:13	ORF1ab	Negative
LTPP10	Male	3972435	2020-04-21 14:37:39	N region	Weak positive
LTPP10	Male	3972435	2020-04-21 14:37:39	ORF1ab	Weak positive
LTPP10	Male	3972435	2020-04-21 14:38:34	N region	Positive
LTPP10	Male	3972435	2020-04-21 14:38:34	ORF1ab	Positive
LTPP10	Male	3972435	2020-04-23 09:39:20	N region	Negative
LTPP10	Male	3972435	2020-04-23 09:39:20	ORF1ab	Negative
LTPP10	Male	3972435	2020-04-23 09:52:32	N region	Negative
LTPP10	Male	3972435	2020-04-23 09:52:32	ORF1ab	Negative
LTPP10	Male	3972435	2020-04-23 09:53:00	N region	Negative
LTPP10	Male	3972435	2020-04-23 09:53:00	ORF1ab	Negative
LTPP10	Male	3972435	2020-04-23 09:54:06	N region	Negative
LTPP10	Male	3972435	2020-04-23 09:54:06	ORF1ab	Negative
LTPP10	Male	3972435	2020-04-26 09:13:45	N region	Negative
LTPP10	Male	3972435	2020-04-26 09:13:45	ORF1ab	Negative
LTPP10	Male	3972435	2020-04-26 09:23:27	N region	Negative
LTPP10	Male	3972435	2020-04-26 09:23:27	ORF1ab	Negative
LTPP10	Male	3972435	2020-04-26 09:26:11	N region	Negative
LTPP10	Male	3972435	2020-04-26 09:26:11	ORF1ab	Negative
LTPP10	Male	3972435	2020-04-26 14:40:07	N region	Positive
LTPP10	Male	3972435	2020-04-26 14:40:07	ORF1ab	Positive
LTPP10	Male	3972435	2020-04-28 15:17:53	N region	Negative
LTPP10	Male	3972435	2020-04-28 15:17:53	ORF1ab	Negative
LTPP10	Male	3972435	2020-04-29 09:39:29	N region	Negative
LTPP10	Male	3972435	2020-04-29 09:39:29	ORF1ab	Negative
LTPP10	Male	3972435	2020-04-30 09:57:29	N region	Negative
LTPP10	Male	3972435	2020-04-30 09:57:29	ORF1ab	Negative
LTPP10	Male	3972435	2020-04-30 09:57:38	N region	Negative
LTPP10	Male	3972435	2020-04-30 09:57:38	ORF1ab	Negative
LTPP10	Male	3972435	2020-05-02 09:34:20	N region	Negative
LTPP10	Male	3972435	2020-05-02 09:34:20	ORF1ab	Negative
LTPP10	Male	3972435	2020-05-02 15:00:06	N region	Positive
LTPP10	Male	3972435	2020-05-02 15:00:06	ORF1ab	Positive
LTPP10	Male	3972435	2020-05-08 15:00:15	N region	Negative
LTPP10	Male	3972435	2020-05-08 15:00:15	ORF1ab	Negative
LTPP10	Male	3972435	2020-05-08 15:00:48	N region	Negative
LTPP10	Male	3972435	2020-05-08 15:00:48	ORF1ab	Negative
LTPP10	Male	3972435	2020-05-11 18:56:12	N region	Positive
LTPP10	Male	3972435	2020-05-11 18:56:12	ORF1ab	Positive
LTPP10	Male	3972435	2020-05-11 18:56:51	N region	Positive
LTPP10	Male	3972435	2020-05-11 18:56:51	ORF1ab	Positive
LTPP10	Male	3972435	2020-05-14 10:05:15	N region	Negative
LTPP10	Male	3972435	2020-05-14 10:05:15	ORF1ab	Negative
LTPP10	Male	3972435	2020-05-15 15:01:28	N region	Negative
LTPP10	Male	3972435	2020-05-15 15:01:28	ORF1ab	Negative
LTPP10	Male	3972435	2020-05-15 15:02:17	N region	Negative
LTPP10	Male	3972435	2020-05-15 15:02:17	ORF1ab	Negative
LTPP11	Female	3971923	2020-03-11 20:36:35	N region	Positive
LTPP11	Female	3971923	2020-03-11 20:36:35	ORF1ab	Positive
LTPP11	Female	3971923	2020-03-12 11:16:11	N region	Negative
LTPP11	Female	3971923	2020-03-12 11:16:11	ORF1ab	Negative
LTPP11	Female	3971923	2020-03-17 21:17:56	N region	Positive
LTPP11	Female	3971923	2020-03-17 21:17:56	ORF1ab	Positive
LTPP11	Female	3971923	2020-03-19 20:26:27	N region	Positive
LTPP11	Female	3971923	2020-03-19 20:26:27	ORF1ab	Positive
LTPP11	Female	3971923	2020-03-21 19:57:23	N region	Positive
LTPP11	Female	3971923	2020-03-21 19:57:23	ORF1ab	Positive
LTPP11	Female	3971923	2020-03-23 15:45:52	N region	Negative
LTPP11	Female	3971923	2020-03-23 15:45:52	ORF1ab	Negative
LTPP11	Female	3971923	2020-03-25 15:54:31	N region	Negative
LTPP11	Female	3971923	2020-03-25 15:54:31	ORF1ab	Negative
LTPP11	Female	3971923	2020-03-26 20:38:10	N region	Positive
LTPP11	Female	3971923	2020-03-26 20:38:10	ORF1ab	Positive
LTPP11	Female	3971923	2020-03-28 14:57:53	N region	Negative
LTPP11	Female	3971923	2020-03-28 14:57:53	ORF1ab	Negative
LTPP11	Female	3971923	2020-03-28 14:58:08	N region	Negative
LTPP11	Female	3971923	2020-03-28 14:58:08	ORF1ab	Negative
LTPP11	Female	3971923	2020-03-28 15:58:06	N region	Negative
LTPP11	Female	3971923	2020-03-28 15:58:06	ORF1ab	Negative
LTPP11	Female	3971923	2020-03-29 14:51:14	N region	Positive
LTPP11	Female	3971923	2020-03-29 14:51:14	ORF1ab	Positive
LTPP11	Female	3971923	2020-03-29 14:51:59	N region	Positive
LTPP11	Female	3971923	2020-03-29 14:51:59	ORF1ab	Positive
LTPP11	Female	3971923	2020-03-29 15:54:19	N region	Negative
LTPP11	Female	3971923	2020-03-29 15:54:19	ORF1ab	Negative
LTPP11	Female	3971923	2020-03-29 15:59:34	N region	Negative
LTPP11	Female	3971923	2020-03-29 15:59:34	ORF1ab	Negative
LTPP11	Female	3971923	2020-03-30 09:31:30	N region	Negative
LTPP11	Female	3971923	2020-03-30 09:31:30	ORF1ab	Negative
LTPP11	Female	3971923	2020-03-30 09:57:48	N region	Negative
LTPP11	Female	3971923	2020-03-30 09:57:48	ORF1ab	Negative
LTPP11	Female	3971923	2020-04-01 09:37:20	N region	Negative
LTPP11	Female	3971923	2020-04-01 09:37:20	ORF1ab	Negative
LTPP11	Female	3971923	2020-04-01 09:47:25	N region	Negative
LTPP11	Female	3971923	2020-04-01 09:47:25	ORF1ab	Negative
LTPP11	Female	3971923	2020-04-01 14:09:27	N region	Weak positive
LTPP11	Female	3971923	2020-04-01 14:09:27	ORF1ab	Weak positive
LTPP11	Female	3971923	2020-04-01 15:52:24	N region	Negative
LTPP11	Female	3971923	2020-04-01 15:52:24	ORF1ab	Negative
LTPP11	Female	3971923	2020-04-03 09:18:42	N region	Negative
LTPP11	Female	3971923	2020-04-03 09:18:42	ORF1ab	Negative
LTPP11	Female	3971923	2020-04-03 09:50:15	N region	Negative
LTPP11	Female	3971923	2020-04-03 09:50:15	ORF1ab	Negative
LTPP11	Female	3971923	2020-04-03 09:51:24	N region	Negative
LTPP11	Female	3971923	2020-04-03 09:51:24	ORF1ab	Negative
LTPP11	Female	3971923	2020-04-03 09:51:38	N region	Negative
LTPP11	Female	3971923	2020-04-03 09:51:38	ORF1ab	Negative
LTPP11	Female	3971923	2020-04-05 15:25:26	N region	Negative
LTPP11	Female	3971923	2020-04-05 15:25:26	ORF1ab	Negative
LTPP11	Female	3971923	2020-04-05 19:14:11	N region	Positive
LTPP11	Female	3971923	2020-04-05 19:14:11	ORF1ab	Positive
LTPP11	Female	3971923	2020-04-06 09:42:03	N region	Negative
LTPP11	Female	3971923	2020-04-06 09:42:03	ORF1ab	Negative
LTPP11	Female	3971923	2020-04-06 13:41:37	N region	Positive
LTPP11	Female	3971923	2020-04-06 13:41:37	ORF1ab	Positive
LTPP11	Female	3971923	2020-04-10 09:20:12	N region	Negative
LTPP11	Female	3971923	2020-04-10 09:20:12	ORF1ab	Negative
LTPP11	Female	3971923	2020-04-10 09:43:49	N region	Negative
LTPP11	Female	3971923	2020-04-10 09:43:49	ORF1ab	Negative
LTPP11	Female	3971923	2020-04-10 10:13:03	N region	Negative
LTPP11	Female	3971923	2020-04-10 10:13:03	ORF1ab	Negative
LTPP11	Female	3971923	2020-04-10 13:34:25	N region	Weak positive
LTPP11	Female	3971923	2020-04-10 13:34:25	ORF1ab	Weak positive
LTPP11	Female	3971923	2020-04-12 13:56:44	N region	Positive
LTPP11	Female	3971923	2020-04-12 13:56:44	ORF1ab	Positive
LTPP11	Female	3971923	2020-04-20 18:39:40	N region	Positive
LTPP11	Female	3971923	2020-04-20 18:39:40	ORF1ab	Positive
LTPP11	Female	3971923	2020-04-23 09:52:41	N region	Negative
LTPP11	Female	3971923	2020-04-23 09:52:41	ORF1ab	Negative
LTPP11	Female	3971923	2020-04-24 22:59:02	N region	Positive
LTPP11	Female	3971923	2020-04-24 22:59:02	ORF1ab	Positive
LTPP11	Female	3971923	2020-04-26 15:35:16	N region	Negative
LTPP11	Female	3971923	2020-04-26 15:35:16	ORF1ab	Negative
LTPP11	Female	3971923	2020-04-28 15:17:57	N region	Negative
LTPP11	Female	3971923	2020-04-28 15:17:57	ORF1ab	Negative
LTPP11	Female	3971923	2020-04-30 09:56:18	N region	Negative
LTPP11	Female	3971923	2020-04-30 09:56:18	ORF1ab	Negative
LTPP11	Female	3971923	2020-04-30 17:08:17	N region	Negative
LTPP11	Female	3971923	2020-04-30 17:08:17	ORF1ab	Negative
LTPP11	Female	3971923	2020-05-02 09:34:12	N region	Negative
LTPP11	Female	3971923	2020-05-02 09:34:12	ORF1ab	Negative
LTPP11	Female	3971923	2020-05-02 09:34:35	N region	Negative
LTPP11	Female	3971923	2020-05-02 09:34:35	ORF1ab	Negative
LTPP11	Female	3971923	2020-05-03 09:38:08	N region	Negative
LTPP11	Female	3971923	2020-05-03 09:38:08	ORF1ab	Negative
LTPP11	Female	3971923	2020-05-03 09:38:10	N region	Negative
LTPP11	Female	3971923	2020-05-03 09:38:10	ORF1ab	Negative
LTPP11	Female	3971923	2020-05-03 09:38:30	N region	Negative
LTPP11	Female	3971923	2020-05-03 09:38:30	ORF1ab	Negative
LTPP11	Female	3971923	2020-05-03 14:44:29	N region	Negative
LTPP11	Female	3971923	2020-05-03 14:44:29	ORF1ab	Negative
LTPP12	Male	3972327	2020-03-31 19:44:13	N region	Positive
LTPP12	Male	3972327	2020-03-31 19:44:13	ORF1ab	Positive
LTPP12	Male	3972327	2020-04-04 19:53:45	N region	Positive
LTPP12	Male	3972327	2020-04-04 19:53:45	ORF1ab	Positive
LTPP12	Male	3972327	2020-04-06 22:39:42	N region	Positive
LTPP12	Male	3972327	2020-04-06 22:39:42	ORF1ab	Positive
LTPP12	Male	3972327	2020-04-06 22:40:05	N region	Positive
LTPP12	Male	3972327	2020-04-06 22:40:05	ORF1ab	Positive
LTPP12	Male	3972327	2020-04-12 20:08:59	N region	Weak positive
LTPP12	Male	3972327	2020-04-12 20:08:59	ORF1ab	Weak positive
LTPP12	Male	3972327	2020-04-16 19:31:38	N region	Positive
LTPP12	Male	3972327	2020-04-16 19:31:38	ORF1ab	Positive
LTPP12	Male	3972327	2020-04-20 13:01:13	N region	Positive
LTPP12	Male	3972327	2020-04-20 13:01:13	ORF1ab	Positive
LTPP12	Male	3972327	2020-04-23 17:59:48	N region	Negative
LTPP12	Male	3972327	2020-04-23 17:59:48	ORF1ab	Negative
LTPP12	Male	3972327	2020-04-23 21:13:52	N region	Positive
LTPP12	Male	3972327	2020-04-23 21:13:52	ORF1ab	Positive
LTPP12	Male	3972327	2020-04-24 19:00:34	N region	Negative
LTPP12	Male	3972327	2020-04-24 19:00:34	ORF1ab	Negative
LTPP12	Male	3972327	2020-04-25 18:26:25	N region	Negative
LTPP12	Male	3972327	2020-04-25 18:26:25	ORF1ab	Negative

## Sheet: Table S2
Table S2. The information for 15 healthy individuals
ID	Sex	Age
HC01	Male	23
HC02	Female	37
HC03	Female	22
HC04	Female	23
HC05	Female	24
HC06	Female	26
HC07	Female	29
HC08	Female	26
HC09	Female	32
HC10	Female	31
HC11	Female	27
HC12	Male	22
HC13	Female	25
HC14	Male	29
HC15	Female	35

## Sheet: Table S3
Table S3. The DEPs between LTPPs and HCs
Protein	Description	Gene	LTPP/HC FC	FDR	LTPP/HC log2FC	CY001S	CY003S	CY004S	CY005S	CY007S	CY008S	CY009S	CY010S	CY011S	CY012S	CY014S	CY015S	JK001S	JK002S	JK003S	JK004S	JK005S	JK006S	JK007S	JK008S	JK009S	JK010S	JK011S	JK012S	JK013S	JK014S	JK015S
A0A024R3N3	Amyloid beta (A4)-like protein 2, isoform CRA_a	APLP2	0	0	#NAME?	0	0	0	0	0	0	0	0	0	0	0	0	34400.5	4411.78	11255.3	8383.74	9037.52	14589.1	28363.5	6329.14	42426.6	4906.87	3241.09	5492.76	5829.84	2115.58	4887.1
P00488	Coagulation factor XIII A chain	F13A1	119.495	0.00405286	6.9008	331923	622248	705257	1.3228e+06	413031	1293495	367375	462520	1.19276e+06	395421	155390	311787	25637.6	4410.25	2008.6	0	0	0	0	1833.93	1085.81	4789.25	2432.1	6284.65	4005.41	4017.57	1596.53
W8QEY1	Lactoferrin		101.524	0.0108186	6.66568	43222	82954.9	20669.1	64469.5	4297.08	98067.5	23752.5	25943.1	25060.8	115503	67376.8	5242.05	0	411.923	0	0	0	0	0	0	0	534.583	0	0	0	0	0
B7ZKJ8	ITIH4 protein	ITIH4	26.986	0.000474549	4.75414	147775	183876	77000.7	293264	114739	281909	227812	262265	325221	82615.4	88722.1	269106	0	3667.58	4947.94	9643.18	7021.89	0	0	7332.1	6619.42	0	11846.1	499.486	13853.6	0	0
P20160	Azurocidin	AZU1	18.1454	0.00739467	4.18153	66167.1	64181.3	22854.5	75863	9416.35	124425	25235.5	28697	43281	79109.6	49366	8231.22	1805.44	0	0	0	0	3744.95	0	3499.21	0	0	0	1527.96	3127.17	0	0
P06753	Tropomyosin alpha-3 chain	TPM3	17.4336	0.00937364	4.1238	71386.8	16009	20866.2	13397.6	36216.3	0	33093.7	23312.6	12169.1	15842.1	53783.1	17884.5	0	0	0	0	0	0	0	1286.36	0	0	0	1988	0	0	0
A0A087WWU8	Tropomyosin alpha-3 chain	TPM3	16.4548	5.93438e-05	4.04043	42771.4	54803	64714.3	37382.4	52319.4	26195.4	39322	30504.5	55706.6	19499.9	37592.9	27325.1	2170.59	1684.85	1862.65	4218.2	2241.81	1888.05	2493.35	1576.39	262.711	2110.45	2637.01	4685.7	1962.94	2191.25	5095.75
B7Z555	cDNA FLJ55311, highly similar to Complement component C8 beta chain		16.1637	4.6144e-06	4.01468	1.0583e+06	869213	1.07284e+06	1771991	846539	1.3879e+06	1.08709e+06	969003	1.25727e+06	998089	1.03546e+06	922451	56750	43778.7	57030.3	75612.8	70903.9	77140	87213.6	53499	83326.1	66082.5	59721.3	64751.2	81722.4	78425.6	70740.7
B4DF19	cDNA FLJ50099, highly similar to Endothelin-converting enzyme 2		16.1054	5.07904e-06	4.00947	10064456	6936605	5589012	12081788	8502134	7.97095e+06	11261973	7.0768e+06	6157861	7.81324e+06	10430109	8136992	615576	234851	360709	686309	539648	644697	732859	402153	536694	620469	390982	414171	479115	560769	699314
O00194	Ras-related protein Rab-27B	RAB27B	14.8286	0.0025758	3.89031	37759.8	14917.3	7747.24	8649.35	48430.7	8754.12	34886.6	27490.2	27206.7	10297.1	37818.7	25079.5	0	977.229	0	0	0	0	0	0	0	2530.23	0	0	0	0	1365.51
P40197	Platelet glycoprotein V	GP5	12.502	0.000716193	3.64408	99099.8	51533.8	28247.7	72269.9	71064.5	52126.1	137493	83410	34676.9	57363.7	115068	44357.1	6898.18	5571.39	4204.93	6362.97	7082.74	8485.25	7999.35	5464.99	5030.68	2175.65	4268.16	4672.22	4713.59	6083.82	0
P01024	Complement C3	C3	10.8998	0.0026823	3.44623	7.55925e+06	12622089	5.82501e+06	4154069	2.48937e+06	16938314	9546448	8263337	3.31188e+06	13287853	4.81347e+06	6002690	227699	589528	764659	630652	1.06951e+06	677033	1.28682e+06	677517	667638	1.10653e+06	387288	495006	879561	799496	614422
A0A024R5W6	Tropomyosin 1 (Alpha), isoform CRA_a	TPM1	10.1164	0.0022374	3.33863	23521.4	37019	47915.7	26009.1	21026.2	14456.2	11906.4	12191.7	34079.9	10092	11744.8	15072.3	0	1332.33	1766.82	2324.13	0	0	0	1328.44	857.164	0	2814.85	4858.67	0	0	0
V9HW25	Epididymis secretory protein Li 273	HEL-S-273	8.7741	0.000440611	3.13325	37568.8	24609.2	23074.6	12485.6	19603.6	10554	20403.6	15949.6	29855.9	23886.4	0	12767.2	0	1995.88	3058.85	0	0	0	0	0	0	0	1821.98	2686.91	0	0	0
P67936	Tropomyosin alpha-4 chain	TPM4	8.74703	0.000440762	3.12879	214224	109942	128413	135210	258149	97234.3	119327	108829	89987.1	64411.7	172742	89156.6	14732.2	9411.71	18190.5	13848.5	15575	17570.3	11732.7	12001.8	8586.23	9742.49	14584.1	31372.4	21330.2	23937.7	4265.26
B2RMS9	Inter-alpha (Globulin) inhibitor H4 (Plasma Kallikrein-sensitive glycoprotein)	ITIH4	8.57063	5.04045e-05	3.0994	2.16483e+06	1.36894e+06	826411	1.63901e+06	1.38321e+06	1.59071e+06	2.73767e+06	2.15923e+06	2.00964e+06	1.40915e+06	1.54633e+06	2579028	219524	119965	124885	295083	185515	265298	320205	246876	203498	287061	182291	152195	133355	173727	213711
B2MUD5	Neutrophil elastase (Fragment)	ELA2	8.40371	0.0108114	3.07103	30631.2	19183.5	5753.04	13750.6	3312.21	33087.9	8975.68	25271.5	8754.49	39292.1	19482.9	4717.9	0	1210.74	0	0	0	0	2799.96	2302.38	0	0	0	0	0	0	0
A5YM41	MTSS1 protein	MTSS1	8.00549	0.00598799	3.00099	9152.09	15736.3	6725.68	0	18943.7	6337.23	12599.7	0	10513.4	4260.29	8511.31	0	0	0	1360.74	0	0	0	0	0	0	1214.71	0	0	0	0	0
A0A090N7U9	Retinoic acid receptor responder (Tazarotene induced) 2	RARRES2	7.92336	0.000275111	2.98611	77595.2	158921	198150	152764	77361.1	155674	103539	97216.2	213956	57299.5	95620.8	118839	7224.93	18640.5	25161.4	15135.3	17978.9	13712.2	11107.7	15597.1	22697.2	12721.9	12265	18331.5	23137.2	13514.7	10510.7
A0A0A0MRJ7	Coagulation factor V	F5	7.82972	4.67849e-05	2.96896	74690.7	34363.1	37293.2	55796	83468.3	59077.4	70615.7	84655	78554.7	61023.3	50893	100112	7287.2	5736.5	6627.11	10871.4	6062.69	10862.5	12078.9	6893.02	8929.02	10051.3	6184.42	7211.14	4470.53	8849.85	14093.2
A0A024QZN4	Vinculin, isoform CRA_c	VCL	7.81785	0.000139523	2.96677	69499.8	164846	169929	135745	179432	91679.5	130374	105051	143186	73332.3	71840.9	64744.4	8640.45	12016	33969.5	28396.9	16364.2	7749.84	6635.5	9477.64	29423	5410.07	10000.6	17816.8	13685.8	11281.5	12924.2
A0A161I202	Lactoferrin	LTF	7.80648	0.0324575	2.96467	29067.4	90718.1	15764.6	53176.5	4800.41	123461	17731	33978.1	19645.7	82491.9	53060.4	8560.94	5071.93	4515.15	2498.82	6498.96	3657.72	12289.5	9496.93	2673.86	8033.28	2735.59	5751.41	11118.4	2761.33	5906.74	2249.19
P0C0L5	Complement C4-B	C4B	7.31682	0.00962137	2.87122	5921054	17719110	7.79066e+06	9738891	5094131	30124460	9098304	12148703	3.60102e+06	16937068	4883481	14065502	811289	815217	1.20272e+06	2364322	1.41407e+06	2276155	2710053	2.39769e+06	2.8707e+06	1.45043e+06	895969	1.07143e+06	1.2663e+06	1286791	592729
A0A024QZV0	Epididymis secretory sperm binding protein	hCG_1811539	6.99749	0.00158999	2.80684	10017	15384.1	13727.2	9129.54	10438.8	8526.7	3693.51	5355.95	14816.6	3449.86	4037.66	6317.59	0	0	1329.28	0	0	0	0	0	0	0	0	1169.1	0	0	0
A0A0G2JJG8	Megakaryocyte and platelet inhibitory receptor G6b	MPIG6B	6.91585	0.00013699	2.78991	48027.2	71479.6	74331.7	79129.8	94929.6	39262.1	68389.3	50122	54924.4	29327.2	42873.3	35000.9	11534.6	5220.05	10221.6	9083.42	6087.43	10696.7	0	10853.6	4195.21	4108.41	8050.23	9901.79	6474.5	11312.2	0
A0A024R969	Chitinase 3-like 1 (Cartilage glycoprotein-39), isoform CRA_a	CHI3L1	6.58596	0.0463599	2.71939	31149.5	4906.72	3249.72	0	43445.1	4563.78	28442	45727.3	10928.1	63566.7	20455.6	77833.7	4881.92	8995.32	0	3255.41	4096.13	5099.39	4829.32	2513.48	2420.89	10567.3	4096.75	2329.67	0	2283.2	0
P07998	Ribonuclease pancreatic	RNASE1	6.50775	0.000140405	2.70216	59693.6	134891	153367	182092	168927	200294	104788	162381	259516	140355	100271	219554	9554.77	15758	30539.7	19898.1	34644.2	32005.4	20496.6	25931.5	27964.7	20111.8	22670.6	33801.5	32839	19719.7	16349.5
A0A024R7Z9	Platelet-derived growth factor alpha polypeptide, isoform CRA_a	PDGFA	6.4189	0.000346635	2.68233	16940.4	23102.6	10635.8	24484	14787.5	18134	27615.2	21350.5	30118.9	11723.4	12035.7	6309.22	0	0	4486.05	0	0	0	0	0	0	0	1404.53	2986.06	2404.47	0	0
A0A024RDB8	Heparanase, isoform CRA_a	HPSE	6.25124	0.000134286	2.64414	32962.3	42887.5	31525.7	30961.5	53175.3	28168.7	47167.8	24478.2	30977.9	31371.4	49968.8	10901.2	4162.65	9521.46	8118.28	3648.69	3999.07	6477.69	5259.93	5316.07	2704.74	6917.32	3746.4	8815.26	2832.03	9048.41	2324.79
P00734	Prothrombin	F2	6.22897	5.42769e-05	2.63899	4795015	6.15318e+06	5.46005e+06	11551840	5733814	9102071	7.27183e+06	4866537	7.38164e+06	5302651	5416017	6294445	1.0963e+06	547614	1.10158e+06	1.38772e+06	1.0668e+06	1.28964e+06	1.26718e+06	1.0079e+06	1.17434e+06	836096	862279	906920	1.17585e+06	1.22621e+06	972965
A6XND0	Insulin-like growth factor-binding protein 3	IGFBP3	6.12933	1.57178e-05	2.61573	684743	892862	1.28685e+06	1.60179e+06	1334819	1.14562e+06	1.00975e+06	793357	1.28403e+06	815974	1.338e+06	1.19885e+06	88452.3	84964.4	207387	146647	206402	229167	194012	166886	208554	184373	199569	192143	245935	151761	223786
B0YIY3	Calcium/calmodulin-dependent protein kinase I, isoform CRA_a	CAMK1	6.06311	0.0005768	2.60006	11381.5	9602.88	11607.4	9248.88	12133.7	5736.47	11982.5	3234.03	3943.27	4098.11	9973.89	5756.9	0	0	1378.3	0	1449.81	1065.18	0	0	0	0	0	1532.93	0	0	0
A0A2X0U2E5	ARHGAP45 (Fragment)	ARHGAP45	5.88805	4.72467e-05	2.55779	18207.8	29937.8	22824.6	55432.2	34563.9	33119.2	29279.7	22480.9	31543.6	30232.7	41001.7	28667.8	0	8087.16	8922.61	0	3537.52	0	0	0	3475.55	0	4394.93	3621.01	0	0	0
B2RBH2	cDNA, FLJ95508, highly similar to Homo sapiens 5-nucleotidase, ecto (CD73) (NT5E), mRNA		5.74006	0.0045849	2.52107	0	184925	172104	0	0	0	0	0	0	0	0	0	0	0	54254.8	0	0	0	0	23138.7	18090.4	0	0	28915.2	0	0	0
A0A087WUZ3	Spectrin beta chain	SPTBN1	5.62179	0.0486502	2.49103	2193.1	6665.86	4228.01	5209.13	4543.51	4479.03	0	3102.2	5542.96	2102.9	3130.32	4587.72	0	0	1036.87	0	0	0	0	0	0	0	443.886	0	0	0	0
Q3ZCW2	Galectin-related protein	LGALSL	5.57012	0.00201181	2.47771	28993.1	7723.25	15446.5	11389.4	33974.8	10740.3	17377	15136.1	10190.9	12635.3	21896.7	10867.9	4801.17	3273.84	4448.29	1318.69	1236.77	0	3684.35	3426.07	1474.04	5991.83	1306.68	1441.2	0	0	2851.46
A0A024R611	Coronin	CORO1A	5.39991	0.00027398	2.43293	106268	86204	112878	69758.2	142267	37655.2	97479.1	68904.9	76677.5	49290.6	63817.1	52165.8	16017.8	10108.9	19552.3	11688.7	9591.4	23718.3	27334.9	10356.8	6909.19	11901.9	10738.9	22925.1	9190.3	17810.4	15160.1
A0A024R228	Heterogeneous nuclear ribonucleoprotein K, isoform CRA_d	HNRPK	5.3403	4.97803e-05	2.41692	0	10024.2	8720.88	0	0	0	0	0	0	0	0	9139.7	0	986.459	3058.89	0	1007.57	1350.38	0	1258.54	0	0	0	2752.04	0	1769.77	0
A0A024R5Z8	RAB11A, member RAS oncogene family, isoform CRA_a	RAB11A	5.29102	0.00742626	2.40355	35307.1	0	9582.67	0	39051.4	0	28223.6	28771.2	10416.5	16376.8	28339.7	17642.7	5888.85	3130.6	0	0	0	3716.32	8349.98	3915.47	0	5217.3	3043.99	3419.06	0	3660.8	4536.92
P63241	Eukaryotic translation initiation factor 5A-1	EIF5A	5.1944	4.65045e-05	2.37696	4160.56	5149.89	7243.41	6332.43	7028.88	3768.54	5819.58	7980.16	7546.91	3097.97	4405.17	8602.35	0	1449.5	453.758	0	0	0	0	617.513	1945.23	2271.02	331.167	920.394	0	0	0
P23284	Peptidyl-prolyl cis-trans isomerase B	PPIB	5.11742	0.00102016	2.35542	12338.7	8481.76	10705	12081.5	14572.2	6023.21	10615.6	14141.6	9209.76	2331.37	8801.29	2009.66	0	2371.26	1655.41	0	0	1442.95	0	1709.9	0	2845.47	850.786	0	0	0	0
A0A024R032	FYN binding protein (FYB-120/130), isoform CRA_b	FYB	4.9187	0.0451146	2.29828	37199.9	26336.8	30727.5	115205	23514.7	20153.4	31201.2	25326.5	23102.4	22961.6	17499.2	17247.1	0	6830.67	6050.63	5059.81	4360.85	13996.8	4804.8	4549.52	3009.09	4094.6	12501.9	5791.42	6398.4	8553	0
B7Z9M9	cDNA, FLJ78893, highly similar to Destrin		4.73698	0.0330922	2.24397	3611.62	2037.5	3241.36	884.679	5636.64	0	0	4972.11	0	1309.09	2436.1	1092.66	0	654.625	508.267	0	0	0	0	111.298	0	715.684	0	0	0	968.148	0
E5RGN3	Copper transport protein ATOX1	ATOX1	4.70892	0.00118244	2.2354	12550.2	7095.2	13032.6	9200.63	22739.5	6700.21	16046.5	15756.4	8309.46	9175.95	11051.7	23209.3	0	2750.49	3343.19	3141.68	0	3087.6	2934.7	3359.14	2082.79	2358.74	1813.97	2378.95	2896.23	0	0
P03973	Antileukoproteinase	SLPI	4.69692	0.00677158	2.23172	21338.7	26823.3	50340.6	82990.1	58402	53981.9	40369	54913.2	113040	20188.6	19426.9	47561.9	0	7092.57	13506.1	11321.5	16846.7	14643.3	6533.21	9152.63	12108.2	7736.27	6669.73	9922.46	14395.7	14955.2	1511.25
Q27J81	Inverted formin-2	INF2	4.68731	0.000956157	2.22876	10243.8	13433.7	19412	12171.2	20163.2	13078.7	7480.04	11719.3	15579.9	0	5686.49	0	0	2944.54	5731.94	0	1966.59	0	0	1699.06	1768.89	1643.65	0	3639.11	1890.38	3478.79	0
P02671	Fibrinogen alpha chain	FGA	4.6498	0.0103437	2.21717	9444053	6958873	4010707	6.72071e+06	29828618	6634130	16367963	9711145	7.40158e+06	16065930	10816697	14670724	2.73332e+06	2.11351e+06	1.43774e+06	2.69607e+06	2.50976e+06	3.32975e+06	3.06608e+06	3.32028e+06	1.99603e+06	2744962	1916966	1.9416e+06	2.35573e+06	2.40368e+06	2702584
A0A024R017	Histone H2A	HIST1H2AC	4.64242	0.00852922	2.21488	7161.31	11396.1	9493.22	14390.4	8964.14	33890.9	20156.9	8110.57	9418.96	15472.2	16389.6	0	2185.35	5822.93	2685.17	804.078	2418.36	6603.36	2738.97	0	0	0	0	0	2197.11	0	1834.46
P59665	Neutrophil defensin 1	DEFA1	4.58389	0.0280737	2.19657	1.02961e+06	2.97738e+06	910999	3.78624e+06	491142	4553690	622326	1178862	2.50205e+06	1.65499e+06	1.62698e+06	671430	289142	207795	541549	218150	330840	417392	261793	695704	332154	357199	226446	671157	776135	420563	254804
B4E367	cDNA FLJ61564, highly similar to Plexin domain-containing protein 2		4.58006	0.00139459	2.19537	20167.3	28608	18637.5	49177.7	36473.3	19040.8	22505.6	18303.6	56476.2	24436.5	16548.4	26682.4	0	3939.4	4490.34	0	2205.04	0	0	1483.19	3134.12	3328.79	3255.24	28134.3	6725.85	3958.27	6805.17
B2R4R0	Histone H4	HIST1H4L	4.55076	0.00107726	2.18611	25602.9	29290.4	22145.2	18854.4	15603.8	35340.4	56566.7	18189.7	19784.6	32561.1	32072.2	16322.8	9006.16	4525.93	4711.07	5786.53	5796.79	11892.9	6489.65	9172.94	2450.16	3455.28	1915.39	5552.77	6276.25	4572.01	6934.73
A0A024R9D2	Metadherin, isoform CRA_a	MTDH	4.54849	0.0486064	2.18539	6939.98	11044.1	8153.32	9592.33	11195.9	5294.03	10045.9	5352.82	5213.75	6451.02	4396.14	5741.5	0	1425.75	1850.82	0	0	0	0	0	0	0	0	0	0	0	0
P21333	Filamin-A	FLNA	4.51251	0.000241835	2.17393	495445	363796	396165	267853	590678	194817	376701	321776	298923	210294	296641	218431	90315	50770.2	105745	62071.9	46953.8	95411.2	95026.2	86517.4	45550.9	82965.4	50114.9	88657.4	58613.2	104838	53211.2
B7Z4R8	cDNA FLJ53364, highly similar to Proteoglycan-4 (Fragment)		4.45746	0.0109686	2.15622	0	0	12945	13970.7	0	16769.7	0	0	0	0	0	0	0	1521.38	0	0	0	0	0	1862.08	8164.75	0	0	1395.22	3390.78	0	0
Q86YW5	Trem-like transcript 1 protein	TREML1	4.44702	6.0255e-05	2.15284	217068	156668	189711	101240	193627	150254	304623	252720	211863	207809	192144	113484	56185.5	53851.9	45917	17160.2	39362.8	60001.5	39846	28012.6	22232.8	33918.6	33046.6	71371.6	49047.5	50630.3	43444.7
A0A384NPR0	Epididymis secretory sperm binding protein		4.4464	0.0104277	2.15264	531430	506461	111963	441631	94026.4	693748	251456	271716	222744	235405	233679	153771	51164	77423.5	96230.8	58046.3	51129.5	108243	111913	55908.9	74126.3	38320	72720.6	36034.5	77342	89569.3	55498.5
A0A1S5UZ07	Talin-1	TLN1	4.44239	6.76248e-05	2.15134	74061.8	79176.3	107973	74874	107188	51496.3	73941.9	59216.8	83659.7	42236.6	50262.7	53060.5	21183.2	10994.5	25563.5	10296.7	12365	18678.9	12386.9	12839.9	8123.17	15346	17574.3	25840.3	16504.9	21485.2	12001.9
A7L3I8	Elastin	ELN	4.43992	0.0464377	2.15053	1899.49	1532.94	14992.9	6983.72	10663.3	4290.72	0	4244.96	14006.3	3108.08	0	12823.7	0	2100.25	0	0	2170.81	0	0	1494.53	0	581.907	2047.5	0	0	0	0
O00151	PDZ and LIM domain protein 1	PDLIM1	4.416	0.000208463	2.14274	142503	243155	270601	201096	263649	146726	135727	164765	216369	82638.6	121350	120671	25805.1	43421.9	79075.6	29565.1	26494.4	41078.5	26534.3	46167.2	28359.7	23884.8	37228.3	64302.3	43842.1	66156.5	15132.4
P10153	Non-secretory ribonuclease	RNASE2	4.39669	0.0485405	2.13642	21544	57956.5	34590.6	106740	2584.83	67236.7	16599.4	29689.5	43631.7	18376.2	16538.3	15568.6	3907.59	8465.96	9495.72	9640.14	6041.29	7488.83	5613.86	10930	8473.51	9011.48	6098.83	8387.48	11335.4	9491.11	0
A0A2R8YFB8	Ras-related protein Rab-15	RAB15	4.38542	0.0284861	2.13272	40215.3	0	0	0	36887.4	0	19604.4	0	0	14001.2	27618.2	0	6971.55	0	0	0	0	3105.8	12190.8	3415.36	0	5858.81	0	0	0	0	0
A0A2Z6ATB6	Drebrin A	DBN1	4.37478	0.0187297	2.12921	3565.63	9781.39	10622.2	9731.82	22849.5	5681.77	1506.21	20436	15703.3	7326.26	0	10829.9	0	1160.78	3459.5	0	0	2955.12	0	4316.65	0	0	2402.33	3174.55	344.18	1809.14	0
P26038	Moesin	MSN	4.31868	4.62882e-10	2.11059	23594.3	25006.5	26096.7	20009	24983.9	15568.9	20489.4	17661.5	20730.7	19198.3	20575.3	15644.8	3977.13	3422.37	7878.89	7047.14	4066.52	4154.88	2884.8	3511.88	3064.12	1974.52	3869.54	5924.55	10518.2	5122.54	0
A0A140VKA0	Caldesmon 1, isoform CRA_i	CALD1	4.25126	2.78787e-05	2.08789	67636.1	88993.1	96393.9	64096.9	93803.8	47031.7	67460.7	73802.5	63149	44895.5	50674	54039.9	14324.5	14228.5	28741.6	9825.27	10724	19633.9	13266.8	13326.5	12499.8	11220.1	12013.8	24013.1	20406	26431.6	8090.76
A0A024RBI5	Coronin	CORO1C	4.22426	0.000473077	2.0787	14255.6	15078.7	16778	13394.4	8399.03	12022.3	7600.27	5947.46	11602	5472.05	15788.3	4911.15	0	2163.27	5936.46	0	835.349	0	1113.08	2096.35	1078.72	4049.5	2120.44	4128.23	2239.72	1107.36	4201.89
B2RDY9	Adenylyl cyclase-associated protein		4.22253	0.00850861	2.07811	55315.4	22550	34921	20304.8	80128.7	15870.8	45703	35709.4	16796	23399.4	56052.3	17724.4	20484.4	4154.86	3883.93	9672.36	9559.78	12926.9	11108.5	7132.01	2493.45	7952.7	6866.59	9272.1	4573.25	8327.74	7249.17
Q15691	Microtubule-associated protein RP/EB family member 1	MAPRE1	4.22016	0.000244257	2.0773	21245	19756.3	22964.8	12269.6	29821.1	8047.9	18258.4	22166.1	19559	10295.4	16781.2	11310.6	9231.37	3294.45	3688.99	3635.68	2806.76	6123.92	4645.38	3985.68	1270.13	4272.61	3224.29	4837.78	2903.85	4818.14	0
O43182	Rho GTPase-activating protein 6	ARHGAP6	4.11413	0.00014209	2.04059	9261.95	10639.3	13096.6	12765.4	16735.9	5815.83	13961.7	12864.7	9726.31	0	10819.7	5469.94	0	2236.12	4751.3	0	4326.58	0	1792	1192.9	0	2568.76	1484.21	2951.05	2791.78	0	0
A0A384NLA0	Peptidylprolyl isomerase		4.11408	0.016738	2.04057	32472.2	8414.55	11509.1	5628.27	23740.2	4996.64	30421.3	10614.4	10648.5	15736.6	30132.7	8625.69	5948.55	3560.6	2523.88	0	2845.59	0	5289.01	5190.68	1121.57	5672.63	1772.8	3962.5	0	5101.51	0
A0A024R1G8	Apolipoprotein L, 1, isoform CRA_b	APOL1	4.11038	0.00293332	2.03927	748818	295861	131028	396520	356539	171243	655316	484831	237395	314002	601277	546146	88234.3	68869.5	70495	167564	105689	118931	107616	127151	138501	78599.6	67048.4	108741	68132.2	102930	83480
H0Y2Y8	Zyxin (Fragment)	ZYX	3.97528	2.7707e-05	1.99106	444998	453629	480869	316057	521884	252334	385238	368428	362269	260411	280201	231612	81954.9	107583	208535	70283.9	54008.6	109983	93817.5	83039.8	51069.7	64538.9	65871.7	129251	76637.8	131001	42746.5
A0A024QYT5	Serpin peptidase inhibitor, clade E (Nexin, plasminogen activator inhibitor type 1), member 1, isoform CRA_b	SERPINE1	3.96336	0.0306935	1.98672	8044.83	0	3975.8	0	3395.14	0	5700.52	7538.53	0	5180.17	7876.59	4963.21	0	0	0	0	2771.69	0	489.516	1155.02	0	0	0	0	0	0	0
Q86UX7	Fermitin family homolog 3	FERMT3	3.9258	0.00575089	1.97299	75664.4	25309.9	38114.4	20187.8	90923.5	26861.5	53113.3	47593.4	23167.5	30905.5	73589.2	34663.6	21091.1	7477.58	15489	11700.4	7618.51	14630.4	21279.8	11118.1	4898.25	21393	4606.96	6804.37	6156.88	5552.98	12152.4
P10720	Platelet factor 4 variant	PF4V1	3.88101	0.00139328	1.95643	10332147	22347764	10716634	22657132	11213736	15590847	16508768	15541420	18444208	6.85402e+06	8416224	4.87499e+06	2727503	3.1183e+06	5247809	3.19749e+06	5324734	4.00054e+06	2.06948e+06	3099787	1.74759e+06	1.91758e+06	2.32427e+06	5.27888e+06	5.80799e+06	5005429	1.79219e+06
P60709	Actin, cytoplasmic 1	ACTB	3.84797	2.63493e-05	1.9441	343785	314248	420193	416532	472927	259928	279749	276128	320762	183103	271427	365955	107700	118315	98225.5	64549.8	72800.5	116916	86393.1	70052.2	47397.7	46141.7	68960.5	133882	62905.8	118896	61801.5
D3JV41	C-X-C motif chemokine (Fragment)		3.83262	0.00016068	1.93833	28947910	52726684	26787652	44737264	27094384	35307212	50547452	41629016	39721848	22561940	25971116	19850206	10876800	7783972	10285078	8965850	12019544	10997177	7.87033e+06	8994732	5470853	5.51729e+06	5.46005e+06	10977919	12215216	12327656	5876790
Q9NR12	PDZ and LIM domain protein 7	PDLIM7	3.82162	0.00127777	1.93418	55417.8	35470.7	69289.1	34064.2	88789	21723.5	53464.2	52845.3	47540.9	33081.1	29254.2	31459.5	12479.8	7689.66	9741.24	11286	8863.29	18670	14620.9	19778.3	6533.72	9727.5	10294.8	17433.5	8782.27	17565.1	7216.35
A0A384P5K2	Epididymis secretory sperm binding protein		3.80473	0.00357911	1.92779	43050.4	60016	84837.2	53676.5	65260.6	43194.5	32016.8	22898	54338.9	23456.5	22765	16146.4	11114.3	11732.1	24913.7	9882.38	9842.3	12453.6	6120.39	13217.7	6627.22	5755.12	11011.4	15427.2	10782.5	17960.3	4544.03
P07996	Thrombospondin-1	THBS1	3.76488	0.029948	1.9126	101924	35369	18848.2	21001.2	48712.4	17594.2	71128.4	106861	22185.5	59351.6	118637	24888.6	18953.7	16317	12993.4	18593.1	9310.83	23110.3	26435.9	17241	3048.45	6911.73	9864.8	14910.2	6688.58	18416	11853.4
A8K2W3	cDNA FLJ78516		3.75694	0.00900725	1.90956	91455.6	341220	198895	413143	153557	117917	126475	124784	318123	164869	72282.9	202644	38256.8	42664.2	88790.2	33572.5	41545.5	38982.6	67700.3	33729.4	30457.2	20117.2	36874.7	55149.6	35934.6	152736	57179.8
A0A024RC33	Microtubule-associated protein, RP/EB family, member 2, isoform CRA_a	MAPRE2	3.73416	0.00047895	1.90078	20685.1	14878	16298.4	14300.1	32817.1	7559.13	23462.9	20402.7	11809.5	13326.7	22346.1	14619.9	2641.52	2535.12	4742.87	5454.24	4026.57	3655.43	2376.89	5884.58	8164.05	2345.87	2892.59	10882	7155.58	7497.33	880.947
A0A024R0V4	Vasodilator-stimulated phosphoprotein isoform 1	VASP	3.71367	4.86074e-05	1.89284	80000	89299.9	118653	74760.7	104929	57315.4	71843.2	64483.5	85514	48121.6	57721.4	56144.3	17824.7	21556.9	39706.1	14006.3	10851	21207.8	16372.9	18962.5	11879.9	13312.5	18924	27495.3	22625.2	32891.1	18276.3
A0A024R1S8	LIM and SH3 protein 1, isoform CRA_b	LASP1	3.66222	0.0128224	1.87272	43561.2	27496	28068.4	0	86324.7	0	40002.1	31084.1	27973.8	44892.4	36766.3	0	0	13980.7	15834.8	0	0	0	9798.41	9240.89	9516.98	6758.53	11500.3	6740.41	8627.99	0	19096
A0A0F6TL75	MHC class II antigen (Fragment)	HLA-DQB1	3.59352	0.0144126	1.8454	0	0	0	0	26515.9	0	0	0	0	0	0	16835.9	0	3369.75	5475.07	5554.88	3601.22	12337.3	0	924.167	5481.44	0	1053.56	13090.6	9431.45	0	0
Q59EK1	Adducin 3 isoform a variant (Fragment)		3.5756	0.0162623	1.83818	2970.34	4803.22	6437.36	2894.34	3825.33	2190.84	3905.91	2494.23	3900.61	0	3080.3	0	0	0	741.086	0	0	0	0	0	0	0	0	1343.51	627.983	1370.93	0
P02776	Platelet factor 4	PF4	3.52744	0.00123687	1.81862	5434238	8670018	2.54693e+06	6.66273e+06	4755967	6082332	7.9665e+06	5053987	4.89347e+06	3.03889e+06	4.18713e+06	1754852	2.77255e+06	919268	1.67151e+06	1134156	1.6759e+06	1.75809e+06	2.6249e+06	892284	409956	980086	691337	1.58008e+06	1.77545e+06	1.55802e+06	1.1893e+06
A0A087WZ51	Tumor protein D54	TPD52L2	3.41226	0.00113061	1.77073	6703.34	5373.39	5522.43	3916.21	10488	2053.49	5911.61	6970.57	4702.82	3037.35	5821.64	4487.33	0	1183.52	1816.13	0	0	0	0	0	0	0	1476.67	1368.88	824.258	2853.28	0
Q15365	Poly(rC)-binding protein 1	PCBP1	3.40383	4.34523e-05	1.76716	10842.2	13752.7	16090.1	15377	17732.8	13478.5	14330.5	19004	18711.7	8467.29	22633.4	10920.1	0	4497.95	5963.41	0	4620.09	4050.44	5133.48	4473.89	2676.36	1571.72	3209.6	5079.17	3600.73	8398.49	0
A0A024RDE2	Secreted phosphoprotein 1 (Osteopontin, bone sialoprotein I, early T-lymphocyte activation 1), isoform CRA_b	SPP1	3.35365	0.0157592	1.74573	0	5206.95	7434.15	5652.98	11026.9	11080.7	3775.37	4637.07	8305.73	0	4237.7	12764.6	0	97.7108	1460.38	0	0	0	0	3448.68	0	1606.2	477.353	4024.29	0	4356.71	0
A0A087X271	Calponin (Fragment)	CNN2	3.3326	0.000910262	1.73665	36313.3	27654.1	41993.1	26668.5	40066.8	14934.1	29726.7	12777.5	26915.8	15355.1	27356	15975.3	8522.72	7499.79	12300.2	7783.65	5082.94	11985.1	9034.77	8199.86	4039.78	5226.92	5901.95	9526.42	5997.13	10906.5	6419.34
E7EPV7	Alpha-synuclein	SNCA	3.30969	0.000162309	1.72669	34848.9	62168.8	67315.5	48190	46679.9	36449.5	48719.7	46962.7	75883.9	33024.1	34477.8	30115.4	20826.6	14191.2	24931.5	8817.12	11083.8	14766.7	11699.6	10094.1	10284.2	9659.16	10162.2	16527.2	18305	22401.9	9576.7
Q9UJU6	Drebrin-like protein	DBNL	3.30686	0.00013596	1.72546	9237.3	7324.35	9784.42	11331.3	13454.1	5342.16	7325.51	6034.39	7241.71	6252.23	7375.17	5444.57	1042.78	2427.25	3748.29	0	2393.3	0	0	1584.41	1223.77	2251.97	1725.17	2627.85	2985.31	4642.08	0
Q00688	Peptidyl-prolyl cis-trans isomerase FKBP3	FKBP3	3.29396	0.00757997	1.71982	9621.47	7941.26	7202.23	8003.77	6698.82	5998.22	14373.1	0	13141.9	2924.08	6505.5	2296.27	2198.84	2096.62	5505.19	1143.43	1637.35	2315.3	4158.05	2896.07	1035.68	920.345	1326.4	3451.93	1689.58	2354.37	0
P15907	Beta-galactoside alpha-2,6-sialyltransferase 1	ST6GAL1	3.28074	0.00943499	1.71402	3290.47	9688.43	4926.29	13717.9	3429.86	11497.9	6378.36	7335.22	7824.58	5860.65	5276.36	5530.59	0	0	0	1493.21	0	1334.51	0	5536.1	28.8436	2064.21	0	2184.07	2958.45	1623.67	0
S6BAN6	IgG L chain		3.24657	0.0202189	1.69891	67135.6	124724	157628	158756	99059.3	180088	47879.5	110035	127651	160641	17609	97226.1	18138	34098.5	28221.7	8849.23	11124.2	25119.4	0	2989.54	3324.58	4194.55	16721.1	236002	19908.7	41261.5	0
Q53FI7	Four and a half LIM domains 1 variant (Fragment)		3.24009	0.0102218	1.69603	11447.3	7557.32	7099.3	3868.85	16299.7	4100.25	4811.91	6123.51	4729.68	5427.3	8002.42	3561.7	1320.69	2197.56	2042.34	915.188	1478.69	1377.94	2734.07	2432.33	1131.56	3548.69	1920.64	1696.41	1965.72	2588.35	4681.88
A0A024RAS5	Rho GDP dissociation inhibitor (GDI) beta, isoform CRA_a	ARHGDIB	3.23923	0.0278259	1.69565	17397.6	4711.31	9103.85	0	6471.16	0	11067.7	3695.33	7540.87	5905.61	13412.6	3560.54	0	3112.9	6599.21	0	0	0	0	1070.5	1606.97	2413.02	1651.96	1452.98	0	0	0
B3KQ18	cDNA FLJ32632 fis, clone SYNOV1000190, highly similar to Alpha-1,3-mannosyl-glycoprotein2-beta-N- acetylglucosaminyltransferase		3.22471	0.0277371	1.68917	9830.83	0	7331.21	0	16052.4	9644.92	15831	15421.6	9426.65	8308.78	5301.69	29291.6	0	4559.98	0	0	0	7191	3994.38	1887.55	0	2408.21	0	0	0	0	3484.83
P68133	Actin, alpha skeletal muscle	ACTA1	3.2058	0.00574515	1.68068	95425.3	67767.3	128353	86679.5	231021	154484	82601.8	114501	99447.5	37112.7	91929.6	207273	32012.8	27305.5	30931.2	45509.2	42631.4	61188.4	58916.2	30971.7	17684.2	36702.2	29027.4	25034.9	23527.7	66542.7	16573.4
B3KRN4	cDNA FLJ34625 fis, clone KIDNE2015244, highly similar to Serine protease HTRA1		3.20544	0.0202844	1.68052	0	0	3755.16	5106.83	2091.31	6307.22	0	0	3942.78	0	0	5525.42	0	2242.89	0	0	0	0	0	0	0	851.301	1415.7	0	746.478	1692.42	0
A0A384MTL2	Transgelin		3.19316	0.0128933	1.67499	174857	52449.3	71908.2	38875.4	182546	53778.8	94802.7	105827	52953	66723.5	130522	50361.5	41055.3	30084.4	22937.4	20807.3	16558.4	32602.2	35866.6	23813.7	15712.8	42676.9	24410.3	30654.5	10539.7	38583.7	34753.9
B4DRD7	cDNA FLJ54752, highly similar to Poly(rC)-binding protein 2		3.18499	2.6162e-06	1.67129	11768.5	11079.3	12406.5	7889.67	12057	12004.9	10157	13218.6	10625.8	11297.7	11688.4	10422.6	0	1868.78	2757.53	5494.86	0	0	0	3169.56	6970.48	0	0	2445.48	0	1948.3	0
O14745	Na(+)/H(+) exchange regulatory cofactor NHE-RF1	SLC9A3R1	3.17969	0.00100285	1.66889	19516.3	30257.3	35653.4	28652.3	28465.3	19794.2	20839.6	16194	32699.2	10260.8	19132.9	9070.38	3623.97	6296.41	11151	5727.43	5980.74	6135.97	10208.3	6853.06	4580.71	2314.29	5066.17	9659.14	6511.19	8926.63	13318
A0A1W6IYL8	N90-VRC38.08 light chain variable region (Fragment)		3.13178	0.013335	1.64698	503424	552737	314296	1.08762e+06	1.39342e+06	2.49203e+06	1.16455e+06	2.4651e+06	882694	1.59274e+06	964192	1.49382e+06	1864336	62611.1	164534	52645.1	557326	757159	2694.01	134132	390929	75096	369311	143318	50154.2	1.1108e+06	214686
A0A024R2K4	Leucine rich repeat (In FLII) interacting protein 2, isoform CRA_b	LRRFIP2	3.10733	0.00189095	1.63567	12149.3	29896.1	14876.9	20734.9	21380.2	17642.9	22831.6	15955.2	20805.8	9351.69	11898.7	4406.13	0	0	13561.4	3445.56	1970.21	5619.61	0	5312.35	2395.91	0	4279.39	8380.14	4288.92	4900.65	0
A0A087WSY5	Carboxypeptidase B2	CPB2	3.09731	0.000721	1.63102	21128.8	22908.6	9617.55	36389.9	24079	26635.1	26929.1	34588.4	24031.3	15136.6	23453	44266.6	9044.05	5107.6	5510.23	10252.9	6474.09	6974.57	12257.8	8597.38	8286.75	15247.9	5419.24	5569.26	4891.72	8024.74	13112.7
A0A384MTY2	Epididymis secretory sperm binding protein		3.04558	0.000144921	1.60672	33045.2	28925.9	29234.1	26261	45370.8	23674.2	15953.5	19736.3	39998.8	14857.4	17574.4	26333.1	12468.4	1637.38	8563.45	6728.07	7316.06	9502.92	18922.3	5758.65	3742.9	6767.58	6709.76	6010.85	2323.67	8590.22	26691.6
A0A024R0P8	Transforming growth factor beta	TGFB1	3.01816	0.0278795	1.59367	51604.2	17380.1	10655.4	9988.64	37088.4	11804.9	59131.1	33385.6	13298.5	29214.4	46238.7	16265.8	10994.6	10542.1	4935.6	5813.77	9049.54	11874.9	12138.7	9408.83	9138.4	9395.87	4422.09	8879.85	5050.74	8781.41	18754.6
E9PL57	NEDD8-MDP1 readthrough (Fragment)	NEDD8-MDP1	2.95631	0.000200569	1.5638	18507	25577.6	24489.9	17573.7	23689.7	15015.6	23522.3	14896.2	26686.3	9736.21	12623.1	12704.3	0	9286.96	8256.41	6647.94	4955.33	4958.25	0	6489.76	0	2560.8	4099.62	5000.88	4776.44	12740.4	0
A0A024R3M7	Neurogranin (Protein kinase C substrate, RC3), isoform CRA_a	NRGN	2.92573	0.00566362	1.5488	29575.7	10311.1	15113.1	9171.3	33331.4	13596.9	18064.9	15226.4	10356.9	17386.5	26674.3	11282.7	7342.44	5072.7	7269.84	4413.12	6831.68	9921.22	7272.62	5901.57	0	7108.67	1448.75	5090.53	6415.79	7524.47	2162.6
D3DPK5	SH3 domain binding glutamic acid-rich protein like 3, isoform CRA_a (Fragment)	SH3BGRL3	2.8766	4.43225e-05	1.52436	300454	182714	155955	131898	237621	146841	221384	124381	137468	99541.5	196686	177143	91971.2	31374.7	82556.5	80359.4	52826.6	66040.7	73180.9	30555.3	26678.2	34472.6	35055	68738.5	37749.7	149196	57034.3
A0A024R433	Insulin-like growth factor binding protein 5, isoform CRA_a	IGFBP5	2.87556	0.00221458	1.52384	161866	166962	148539	324713	146174	217977	189786	126197	237456	93556.6	237957	65651.4	38337	26131.4	58336.8	55305.8	100886	56530.2	93609.5	47692.6	57359.8	63985	44162.4	49738	61633.1	68109.6	98367
Q6EEV6	Small ubiquitin-related modifier 4	SUMO4	2.87048	7.3542e-08	1.52129	9092.92	11291.7	12918.3	8584.4	13520.2	9824.17	9292.37	11750.9	12185	9236.89	0	9464.91	4115.37	6809.88	4261.11	2651.12	3242.66	0	0	3538.71	3445.45	3396.43	3961.01	2943.44	2063.37	4098.12	0
Q05315	Galectin-10	CLC	2.86295	0.0315135	1.5175	6670.93	0	0	0	0	0	7425.44	3917.94	0	8294.31	2699.6	0	5862.58	1262.98	0	1245.78	958.643	1754.17	0	1180.68	0	3032.82	536.102	0	0	0	2404.36
A0A0A0MTH3	Integrin-linked protein kinase	ILK	2.85456	0.00160927	1.51327	11744.9	13538.1	23245.4	8959.56	16364.7	8197.93	11783.9	20855.9	7834.87	17681.2	9991.18	9337.71	0	7669.91	8301.39	0	2719.45	5170.31	4103.06	4638.54	3800.18	5117.37	2997.96	6805.64	2613.28	1950.77	0
P15169	Carboxypeptidase N catalytic chain	CPN1	2.85378	0.0238797	1.51287	209051	61952.1	63693.4	44227.5	180378	45197.4	137217	165179	60870.4	244546	243322	237722	75225.2	41568.9	13778.6	78612	27162.8	81995.4	49977	51856	38714.4	48487.6	43649.3	30934.3	20575.4	48451.2	90727.9
A0A024R930	Proteoglycan 4, isoform CRA_a	PRG4	2.83609	0.0289369	1.5039	63356.3	19861.8	18571.9	33350.2	48278.9	25808.3	98479.7	35703.5	16410.6	44072.1	58446.5	18612	15671	17334.1	6486.36	12053.3	11570.3	16442.8	34022.5	12952.8	14405	22033.3	6707.13	8979.93	12340.5	5780.51	15198.7
A0A024QZB4	Sulfotransferase	hCG_1993905	2.83384	0.021643	1.50276	3279.89	4439.87	6001.69	7723.67	9055.4	6082.42	3341.87	4900.8	14236.4	2089.93	3482.27	5040.22	0	2235.09	1856.13	2803.16	0	0	0	2034.9	0	0	0	1315.12	0	0	0
B2R4P9	Histone H3	H3F3A	2.82554	0.0008858	1.49853	4814.46	5734.99	3387.57	4792.08	5267.27	9924.87	9747	5233.39	4018.11	6064.04	6655.69	4271.15	2757.45	1143.28	2098.54	2754.63	1641.04	3621.69	2678.31	3028.18	944.861	1370.05	723.484	1924.66	2197.49	1281.8	2762.49
A0A024R6G3	Fibulin 5, isoform CRA_b	FBLN5	2.76808	0.0045473	1.46888	14720.5	24420.8	10585.6	28079.9	48726.5	29322.3	21284.1	25478.2	35147	15268	14356.9	27131.8	11328.6	10847.2	8524.96	7775.53	11327.1	8494.29	8234.49	6919.44	9368.61	8333.77	7944.29	11661	8720.15	8097.66	5422.08
A8K878	Mesencephalic astrocyte-derived neurotrophic factor	MANF	2.72539	0.000202841	1.44646	23126.2	22587.6	30320.3	17286.5	30348.5	15131.8	25372.5	19585.7	25985.2	11714.5	17594.6	13087.4	10028.3	6361.02	10533.5	11077.8	9946.03	13564.1	5567.58	7489.47	3725.76	2957.93	4374.66	9781.26	4807.24	7719.97	0
O75594	Peptidoglycan recognition protein 1	PGLYRP1	2.71303	0.0460171	1.4399	30391.6	77910.1	18167.5	43787.9	13589.7	100976	33660	50804.5	41276.2	21919.7	27280.7	20586.4	19089.7	28796.3	8436.58	10093.2	15714.2	28119.2	10845.7	14938.5	10462.1	9027.02	13615.4	16624.9	13251.5	16887.4	5415.16
O15400	Syntaxin-7	STX7	2.6589	0.0144189	1.41083	13871	12329.1	18420.4	8221	18685.4	4857.8	12552.7	13885.5	10877	2162.77	12520.9	2740.46	0	0	5978.71	0	0	7361.56	0	2919.83	0	0	3019.85	3123.92	1799	4564.29	0
E5RFX6	Serine protease inhibitor Kazal-type 7	SPINK7	2.65403	0.0304711	1.40819	0	0	0	10650	0	0	0	0	10020.9	0	0	0	0	0	1679.21	0	0	0	0	4679.83	0	0	2758.45	5978.66	4375.13	0	0
C9J5G4	Follistatin-related protein 1 (Fragment)	FSTL1	2.64326	0.00792529	1.40232	0	7318.76	3810.73	8339.67	0	0	0	4938.37	8591.13	0	0	6756.42	0	1687.1	2748.41	0	0	0	0	0	2415.82	0	1050.38	2107.75	2555.09	4982.3	0
A8K287	Synaptosomal-associated protein	SNAP23	2.63959	0.00571039	1.40032	11167	10291.5	9867.38	2228.56	9756.51	0	10973.9	6160.66	6344.42	4920.52	8585.36	3759.03	0	2962.12	4664.72	0	0	0	0	2595.15	2873.01	1534.56	4368.9	3566.28	2627.19	862.118	0
A0A087X1X7	Elongation factor 1-delta	EEF1D	2.58118	0.00704429	1.36803	7303.07	9504.7	12492.8	6026.8	12096.9	0	9186.3	7113.35	7499.26	2261.44	6056.48	3949.02	0	0	3825.08	0	0	0	0	3901.91	0	2197.22	1814.2	3750.36	2154.33	0	0
Q9HCB6	Spondin-1	SPON1	2.56453	0.0121128	1.3587	19356.5	13374.9	12762.2	36354.4	19311.7	48383.1	15038.7	19532.2	21412.2	19318.7	12839.4	29991.8	7788.48	4111.15	9691.55	7421.89	10328.4	7161.76	10088.9	7734.85	7639.23	10563.3	9780.92	8389.81	7798.08	11303.9	10667.6
D6CHE9	Proteinase 3 (Serine proteinase, neutrophil, Wegener granulomatosis autoantigen), isoform CRA_a	PRTN3	2.56266	0.0128698	1.35764	12069.2	26917.7	8922.59	14763	3464.76	23119.4	7806.68	12066	13974.2	18516.3	7453.99	15667.3	0	6031.2	5883.69	4459.79	3782.88	6103.07	2244.91	7701.56	3594.68	3939.93	6277.04	5370.71	10671.4	6332.01	2606.48
E9PNJ4	Stromal interaction molecule 1	STIM1	2.53996	0.0150207	1.34481	8128.01	9901.84	13271.7	13745.2	14150.3	8449.23	8151.41	8862.8	11698.9	4756.38	6779.81	7200.83	0	3035	5063.21	0	0	0	0	0	0	1433.11	2415.96	0	0	6933.61	0
A2VCK8	Thymosin beta	TMSB4X	2.36965	0.0278274	1.24467	63407.1	652410	803000	558025	468340	390287	375922	443821	688932	208836	75037.3	499773	121635	302659	249081	155439	156047	265110	53152.4	181031	182164	7974.76	247855	251635	266812	311158	5927.32
Q9H3K6	BolA-like protein 2	BOLA2	2.34482	0.00787031	1.22948	0	4867.43	5727.58	0	0	0	0	0	0	0	0	0	3257.51	2665.01	1786	2440.49	0	0	0	0	0	0	1209.06	2383.78	2072.8	0	0
Q8IVB4	Sodium/hydrogen exchanger 9	SLC9A9	2.30767	0.025123	1.20644	0	3504.11	4950.1	2365.32	9002.43	0	5317.63	5587.62	4352.09	4022.88	6980.27	1794.66	0	0	2646.2	0	0	2530.17	0	2611.44	1226.91	0	1485.67	2164.36	0	1858.13	0
D3DQH8	Secreted protein, acidic, cysteine-rich (Osteonectin), isoform CRA_a	SPARC	2.3036	0.0435	1.20389	15619.3	17428.1	10345.6	8191.17	13835	9905.97	16692.9	16553.8	12222.1	12182.3	18635.5	11876.6	0	3503.73	3636.3	3652.66	6785.51	4364.27	3656.31	2285.88	3149.51	3419.79	1963.08	4215.46	4757.66	2331.93	35077.1
B4DXI0	cDNA FLJ55821, highly similar to Homo sapiens transmembrane protein 40 (TMEM40), mRNA		2.30084	0.048496	1.20216	6065.7	10354.6	16385.6	7107.82	9937.36	9875.23	490.867	16202.4	18192.6	0	3752.76	10362.9	0	6242.73	6261.48	2400.37	0	4133.3	0	4429.22	2526.55	1771.04	4381.74	5245.4	3563.07	6300.75	0
G3XAK1	Hepatocyte growth factor-like protein	MST1	2.29465	0.00170452	1.19827	41537.3	86894.2	41490.2	107615	59747.9	103716	44731.2	76452	67487.9	72926.3	45791.9	76923.4	27711.2	16324.8	29564.5	39704.8	28048.4	27851.4	36482.2	22000.2	44590.2	23504.8	26553.4	35080	36779.9	31436.3	23953.5
A0A024R1A4	Ubiquitin-conjugating enzyme E2L 3, isoform CRA_a	UBE2L3	2.28002	0.0487125	1.18905	16181	6355.64	11876	8975.06	21128.2	7344.81	13557.3	10305.9	6801.55	10262.3	18003.3	4534.23	0	2539.77	0	0	6254.38	0	0	0	1422.08	0	6306.79	5235.05	3785.63	9078.62	0
Q99497	Protein/nucleic acid deglycase DJ-1	PARK7	2.27252	0.00796037	1.18429	14859.8	5484.54	7795.67	11279.6	16153.7	18158	11872.9	19571.3	7369.44	8343.38	8682.81	7302.87	1706.4	5965.75	6261.41	3811.49	5076.74	5933.85	1083.85	5526.16	2829.02	2079.93	6003.65	6545.49	7244.31	10200.4	0
B2R5J8	C-C motif chemokine		2.25333	0.00811555	1.17206	98611.5	44988.3	71775.5	62914.3	117577	67587	51294.8	97095.3	152773	106424	41882.4	60327	32946.4	31664.4	26951.9	34771.4	32320.4	64079.6	55865.1	43851.5	4693.74	39090.4	12732.7	31148	64330.2	30314	35136.2
P46109	Crk-like protein	CRKL	2.25231	0.00449544	1.1714	9647.46	10670.4	23037.6	11637.4	15741	12660.1	7999.24	9957.31	13315	7893.72	7387.44	8939.18	2220.1	4860.96	10833.6	5180.41	5193.64	3764.17	4227.29	5845	4244.06	2711.97	5028.48	6337.69	5858.68	8810.82	1962.96
A0A158RFU6	RAB7, member RAS oncogene family, isoform CRA_a	RAB7A	2.20424	0.0462893	1.14028	13017.2	5318.05	8712.44	5454.58	13817.3	0	9059.81	4611.7	5035.86	4329.82	13084.6	2903.17	3558.87	2648.22	5019.46	2405.91	2002.06	3501.17	0	9279.5	1151.56	1930.02	1975.76	2747.8	5252.62	4285.01	0
A0A024RAF2	Diazepam binding inhibitor (GABA receptor modulator, acyl-Coenzyme A binding protein), isoform CRA_a	DBI	2.18698	0.0216003	1.12894	12974.1	3729.79	4142.49	4856.72	8693.44	3540.3	10199.2	10228.7	5527.31	5505.46	11439.3	4436.57	0	2621.49	2702.54	0	3537.81	1133	3364.29	2244.27	1025.35	7427.25	2263.75	2223.58	3393.37	2002.66	8301.26
A0A024R5M3	Cortactin, isoform CRA_c	CTTN	2.13224	0.0057136	1.09237	27661.4	22013.6	31409.1	15141.2	33421.4	9059.19	14715.9	18452.3	19911.2	12724.7	21765	15440.1	13183.9	5841.58	13087	11635.3	7813.51	6774.83	13257.7	10273	4382.76	7057.74	8399.89	9622.59	5353.13	16277.1	8742.93
P30044	Peroxiredoxin-5, mitochondrial	PRDX5	2.10383	0.0485514	1.07302	5489.12	6540.78	8254.14	5988.6	7394.03	0	0	3293.14	7771.76	0	5178.98	0	0	6753.69	1209.76	0	0	0	923.663	7912.82	880.423	1686.06	2342.98	4872.17	0	2443.48	629.56
B3KQF4	cDNA FLJ90373 fis, clone NT2RP2004606, highly similar to Metalloproteinase inhibitor 1		2.09451	0.000135024	1.06661	51195.5	54656.9	73600.9	63837.9	53357.9	53173.5	74838.5	41873.4	52679.8	60655	74445.7	49455.8	45171	33108.1	9700.37	24884.4	30210.7	26410.3	68447.3	18530.3	11694.5	29935.6	22642.1	29286.2	8882.9	33235.7	27870.2
Q5M8T4	Connective tissue growth factor	CTGF	2.09111	0.00709442	1.06427	16070	24170	19366.3	37291.4	16147.6	26984	19329	36033.1	28528.8	12090.4	14726	15377.5	16919.1	10407.8	10357.3	8636.74	11320.5	10255.1	17146.5	6083.93	7282.18	6554.84	8495.61	11000.9	9930.75	13125.4	11557.7
P63167	Dynein light chain 1, cytoplasmic	DYNLL1	2.06607	0.00166111	1.04689	0	6162.44	9906.53	7530.98	0	0	0	8183.9	7956.07	0	0	5267.66	0	3088.33	3172.19	0	4703.47	0	0	4618.63	1559.36	0	2796.66	4627.15	3679.8	4430.57	0
J3KPD9	NME1-NME2 readthrough	NME1-NME2	0.478288	0.0168422	-1.06405	3384.02	0	2094.37	0	4256.59	0	1802.23	0	0	0	1906.81	3651.31	13701.5	7211.39	4125.86	4773.6	4966.15	6291.84	10811.8	4987.98	3228.16	5276.54	3845.04	3774.19	4724.62	7260.82	4377.45
Q9H4X1	Regulator of cell cycle RGCC	RGCC	0.444842	0.0457971	-1.16864	0	2646.37	5640.8	5083.26	4080.85	0	2350.5	0	0	0	0	0	6439.75	10782.3	23905.8	6456.04	0	8150.28	5489.19	7929.33	7006.26	3816.25	5332.23	12502.8	8586.95	15134.8	3107.73
A0A384N6A4	Epididymis secretory sperm binding protein		0.434089	0.00377605	-1.20394	3081.29	1908.18	2970.61	3881.44	7030.82	3676.5	2146.46	3925.96	5123.2	1544.09	3355.52	4908.37	6807.96	16376.1	14543.3	8532.32	3335.44	9724.21	5798.86	8789.06	4771.18	5561.66	5191.64	10553.9	8462.01	11512	5453.71
V9H1D9	Alpha globin		0.409835	0.046285	-1.28689	19078.1	46372.7	31961.6	27931.3	14737.2	31167.3	22955	50570.4	16825.6	30676	19109.8	11430.9	122373	56635.1	49721.9	40806.4	47071.3	54670.6	22694.7	39785.6	31878.8	26384.9	101947	66167.9	149328	161568	13558.1
P04406	Glyceraldehyde-3-phosphate dehydrogenase	GAPDH	0.401693	2.85072e-05	-1.31583	11180.3	10109.5	18255.8	10983.5	14444.5	19838	12747.2	10809.2	14991.7	12556.6	15622.9	10162.6	44474.9	36898.8	46123.5	29995.2	25114.5	40679.7	36789.8	44983.8	22330.8	28510.2	26046.6	35196.5	35616.1	36215.9	14211.7
Q9BWU5	Mutant hemoglobin beta chain (Fragment)	HBB	0.386954	0.0149304	-1.36977	404942	229073	159305	307268	397512	101044	405817	724911	95693	516113	757115	275481	2.52529e+06	546565	400064	1.21984e+06	634807	741579	918156	594538	408715	1.0045e+06	1.02957e+06	793923	1.49119e+06	1.32245e+06	499277
A0A1S5UZ39	Hemoglobin subunit alpha	HBA2	0.353145	0.0392258	-1.50167	1503804	4519717	3.08003e+06	4368202	1.66497e+06	3.04568e+06	1.47413e+06	2.32232e+06	1.78467e+06	1.87061e+06	2.33e+06	983193	15936349	5942981	6.09213e+06	3.61381e+06	4.37592e+06	5.20266e+06	2.59027e+06	3453083	2.96077e+06	2.77331e+06	11165870	5314786	17591804	13485284	1.96356e+06
B4DR57	cDNA FLJ60818, highly similar to Complement C3		0.348879	0.028421	-1.5192	6395.48	113269	111364	72766.9	9495.17	9760.87	6635.02	7385.2	62293.6	2731.37	4427.64	30420.2	0	166678	154092	27112	32333.2	0	0	114319	163290	122906	100857	145089	109682	11693.3	0
P04196	Histidine-rich glycoprotein	HRG	0.345483	0.000229186	-1.53331	56494.8	11979.8	14481.6	7271.34	29737.2	20927.9	25303.6	33028.4	9192.8	44238.2	52985.6	35870.7	132322	62818.7	62063.1	81829.3	66078.3	84011.4	122362	60074.5	69589.9	148887	67668.5	58086.6	63185.6	58393.5	98259.6
O95408	Beta globin (Fragment)	HBB	0.322265	0.0276668	-1.63368	6.69232e+06	12521972	9591150	15221256	7919728	10313249	9136875	9619580	6042549	11061303	10028292	2.86858e+06	74357392	19795988	16379666	17444830	16887644	36009828	18668286	13849795	10220364	10918433	40486952	23891432	68788120	52423652	10489405
A0A140VJI7	Testicular tissue protein Li 61		0.303415	2.81671e-08	-1.72064	10803.8	13591.9	6396.62	5675.73	7985.85	11169.3	8721.35	11847.5	6965.89	7394.05	16511.5	12106.9	36476.4	39941.7	41944.8	27806.3	33264.2	30998	25000.5	36995.7	33154.8	25797.3	24791.1	41826.8	35199.1	35848	21911.2
D9YZU5	Beta-globin	HBB	0.287442	0.0183114	-1.79866	1.99135e+06	2.29603e+06	1.42894e+06	1807048	2018821	1.24796e+06	2.14054e+06	2.62463e+06	925620	2.86481e+06	2.83646e+06	934367	19413222	4585355	3549795	4.41811e+06	4027665	7.62627e+06	4125237	3.88446e+06	2.92019e+06	3632641	9423822	4.63926e+06	13706717	11756472	2.81777e+06
B7Z539	cDNA FLJ56954, highly similar to Inter-alpha-trypsin inhibitor heavy chain H1		0.285184	0.0299944	-1.81004	12617.5	7897.53	5597.69	0	0	4898.14	0	9296.05	0	0	0	0	0	0	24888.2	0	4707.7	0	28188	60611.1	45961.3	33306.1	28722	23339.1	26839.2	6110.51	0
Q08397	Lysyl oxidase homolog 1	LOXL1	0.283786	0.000139111	-1.81712	0	3991.33	3652.92	0	5589.57	0	0	0	0	0	0	1798.36	9412.94	11084.9	13760.6	17014.8	14359.3	13793.1	16007.1	11227.3	16471.8	12115.4	13624.3	12583.1	8937.71	17183.1	11062.3
A0N071	Delta globin	HBD	0.254923	0.0168744	-1.97187	82126.3	280002	174417	259103	116559	146531	105583	153964	102961	157953	150767	58665.7	1.49363e+06	446547	364903	352614	405791	738491	248857	376181	250516	186302	664668	512806	1.4734e+06	1.0909e+06	164857
A3KC71	Nuclear envelope protein okuribin	okuribin	0.220908	6.08844e-05	-2.17848	0	4820.95	0	12298.4	3973.84	4813.4	4488.53	4913.89	0	0	0	3881.24	0	22720.9	31980.2	33848.6	24943.3	14975	25879.5	18466	21888.2	10385.4	30166.2	18797.8	37561.5	37854.5	0
Q8IZI0	Hemoglobin beta chain variant Hb-I_Toulouse (Fragment)	HBB	0.213691	0.0279772	-2.2264	53517.9	137187	82599.7	123958	0	88037.7	78124.7	79898.3	59290.2	0	21700.4	0	1.12561e+06	272287	150752	355840	316872	514458	128905	257160	162229	83840.3	222716	236199	825964	915717	80671.4
P00915	Carbonic anhydrase 1	CA1	0.192056	0.0223695	-2.3804	14420.6	13431.2	30401.9	10503.1	13249.7	12047.4	12287.9	15600.4	14395.6	22432.4	21588.6	10242.8	318063	56552.3	45968	52063.6	52350.6	91682.3	76221.8	39438.5	38605.8	55914.5	72380.9	56444.9	117868	122826	44149.9
B4DU16	cDNA FLJ54550, highly similar to Homo sapiens fibronectin 1 (FN1), transcript variant 6, mRNA		0.184785	0.000783797	-2.43608	2488.88	0	1382.23	0	1688.23	0	4125.11	3453.26	1503.2	1895.91	2153.94	2041.91	24058.7	8156.13	5178.09	8574.73	12383.7	16338.9	17124.7	8184.3	10330.1	29240.3	8330.04	11535.3	7561.16	10401.1	9600.25
B7Z6Z4	cDNA FLJ56329, highly similar to Myosin light polypeptide 6	MYL6	0.0805565	0.0450979	-3.63386	2043.29	0	3390.32	1453.38	1735.58	0	0	0	3675.56	0	0	0	0	15612.1	44834.8	97545.8	0	0	9750.72	18533.1	21994.6	4481.86	23643.6	55006.3	0	34021.8	10437.9
B3KQJ9	cDNA FLJ46665 fis, clone TRACH3007277, highly similar to Golgi phosphoprotein 3		0.0798584	0.000633014	-3.64641	0	0	0	0	13332	0	0	14808.6	0	0	0	0	245198	182478	62452.7	350227	228920	314266	98828.1	222385	171165	2789.8	155197	100424	117244	215093	0
A0A024QZA5	HCG1821267, isoform CRA_a	hCG_1821267	0.0714937	0.0284631	-3.80604	3463.11	0	0	0	97731	0	0	46520.6	0	0	2977.23	0	823606	360241	56184.2	445708	294592	431244	1.17478e+06	377041	112168	1.89094e+06	192620	106610	85239.3	233774	1319378
Q9HDC9	Adipocyte plasma membrane-associated protein	APMAP	0.058228	0.0383691	-4.10214	44149.1	11430.1	14863.3	16369.1	62135.6	16762.6	26843.3	33029.6	14504	20605.1	19027.4	15128.9	1314727	650155	319874	14488.4	15235.6	972126	19437.8	1.14276e+06	409924	23181	553188	10110.4	14373.9	843732	26295.2
A0A2X0SFG5	MYO9A (Fragment)	MYO9A	0.0443637	4.35484e-05	-4.49448	0	6451.19	0	0	315221	0	0	301692	0	14469.8	6257.83	0	4.56984e+06	2.22165e+06	1.09229e+06	3.59081e+06	2780606	3.36429e+06	4.57304e+06	3.89272e+06	1791361	4.78224e+06	1.89783e+06	1.33713e+06	1.07031e+06	2.89444e+06	3.6968e+06
P02679	Fibrinogen gamma chain	FGG	0.0220969	4.3981e-07	-5.50001	12205.1	9707.27	4796.38	8039.69	345410	18609.5	13708.6	266208	27447.9	9678.54	6402.03	18440.3	3719566	2.20899e+06	1.72441e+06	3.40399e+06	2.30713e+06	2.74768e+06	3.65428e+06	2.45384e+06	2.31346e+06	4341250	1.84458e+06	2191246	2.29339e+06	2854915	3839235
A6NMB1	Sialic acid-binding Ig-like lectin 16	SIGLEC16	0.0220064	4.21613e-05	-5.50593	13127.9	6422.27	5180.5	19764.4	319667	26555.1	14442.6	303917	16178.4	13780.4	6135.29	21962.4	4643511	2.21005e+06	1.09066e+06	3588510	2823345	3.31443e+06	4568154	3.90367e+06	1.79784e+06	4.80655e+06	1.89288e+06	1.33312e+06	1.06818e+06	2901501	3631988
P02675	Fibrinogen beta chain	FGB	0.0181909	4.4702e-07	-5.78064	18739	12087.9	5841.56	9071.41	489152	13067	19250	392998	37778.1	16747	10301.8	26696.4	6091667	3.78889e+06	2.33707e+06	6376392	4.75846e+06	6106295	6.16894e+06	5244849	3.72692e+06	6.05614e+06	3.65032e+06	3.14332e+06	3.27578e+06	5757256	5788113

## Sheet: Table S4
Table S4. The enriched GO functions for all the DEPs of LTPPs
ONTOLOGY	ID	Description	GeneRatio	BgRatio	pvalue	p.adjust	geneID	Count
BP	GO:0007596	blood coagulation	25/134	221/18800	4.17823e-23	7.31109e-20	FGB/FGG/HRG/HBB/ACTB/F5/F2/TREML1/TLN1/HPSE/MPIG6B/VCL/FLNA/PDGFA/GP5/CPB2/PF4/PF4V1/ILK/CSRP1/F13A1/FERMT3/FGA/THBS1/SERPINE1	25
BP	GO:0050817	coagulation	25/134	226/18800	7.3404e-23	7.31109e-20	FGB/FGG/HRG/HBB/ACTB/F5/F2/TREML1/TLN1/HPSE/MPIG6B/VCL/FLNA/PDGFA/GP5/CPB2/PF4/PF4V1/ILK/CSRP1/F13A1/FERMT3/FGA/THBS1/SERPINE1	25
BP	GO:0007599	hemostasis	25/134	227/18800	8.20242e-23	7.31109e-20	FGB/FGG/HRG/HBB/ACTB/F5/F2/TREML1/TLN1/HPSE/MPIG6B/VCL/FLNA/PDGFA/GP5/CPB2/PF4/PF4V1/ILK/CSRP1/F13A1/FERMT3/FGA/THBS1/SERPINE1	25
BP	GO:0042060	wound healing	28/134	429/18800	2.78861e-19	1.86419e-16	FGB/FGG/HRG/HBB/ACTB/F5/F2/TREML1/TLN1/HPSE/MPIG6B/VCL/FLNA/PDGFA/GP5/CPB2/CNN2/PF4/PF4V1/ILK/TPM1/CSRP1/F13A1/FERMT3/FGA/TGFB1/THBS1/SERPINE1	28
BP	GO:0030168	platelet activation	18/134	130/18800	1.82183e-18	9.74316e-16	FGB/FGG/HRG/HBB/ACTB/F2/TREML1/TLN1/VCL/FLNA/PDGFA/GP5/PF4/PF4V1/ILK/CSRP1/FERMT3/FGA	18
BP	GO:0050878	regulation of body fluid levels	25/134	382/18800	2.69604e-17	1.20154e-14	FGB/FGG/HRG/HBB/ACTB/F5/F2/TREML1/TLN1/HPSE/MPIG6B/VCL/FLNA/PDGFA/GP5/CPB2/PF4/PF4V1/ILK/CSRP1/F13A1/FERMT3/FGA/THBS1/SERPINE1	25
BP	GO:0019730	antimicrobial humoral response	15/134	122/18800	9.02653e-15	3.14504e-12	FGB/GAPDH/HRG/F2/RARRES2/PF4/PF4V1/SLPI/AZU1/FGA/CAMP/PRTN3/DEFA1B/LTF/PGLYRP1	15
BP	GO:0006959	humoral immune response	21/134	317/18800	9.40925e-15	3.14504e-12	FGB/GAPDH/HRG/C3/RGCC/C8B/F2/RARRES2/PF4/PF4V1/SLPI/AZU1/ST6GAL1/C4B/FGA/CAMP/PRTN3/HLA-DQB1/DEFA1B/LTF/PGLYRP1	21
BP	GO:0007015	actin filament organization	24/134	450/18800	1.21799e-14	3.61879e-12	RGCC/CALD1/ZYX/VASP/TPM3/DBNL/COTL1/ARHGAP6/PDLIM1/FLNA/CORO1A/TPM4/TPM2/CORO1C/TPM1/CTTN/ACTA1/MTSS1/CCN2/ADD3/DBN1/TMSB4X/ELN/SPTBN1	24
BP	GO:0031589	cell-substrate adhesion	20/134	364/18800	1.40808e-12	3.76521e-10	FGB/FGG/HRG/ZYX/HPSE/VCL/ARHGAP6/FLNA/CORO1A/CORO1C/ILK/CRKL/FBLN5/CTTN/FERMT3/CCN2/ST6GAL1/FGA/THBS1/SERPINE1	20
BP	GO:0070527	platelet aggregation	11/134	69/18800	2.04139e-12	4.96244e-10	FGB/FGG/HBB/ACTB/TLN1/VCL/FLNA/ILK/CSRP1/FERMT3/FGA	11
BP	GO:0042730	fibrinolysis	8/134	24/18800	3.60387e-12	8.03061e-10	FGB/FGG/HRG/F2/CPB2/FGA/THBS1/SERPINE1	8
BP	GO:0032970	regulation of actin filament-based process	20/134	393/18800	5.72528e-12	1.17765e-09	HRG/RGCC/VASP/DBNL/COTL1/ARHGAP6/FLNA/CORO1A/PDGFA/CNN2/TPM1/CTTN/MTSS1/CCN2/ADD3/DBN1/ARHGDIB/TMSB4X/ELN/SPTBN1	20
BP	GO:0032956	regulation of actin cytoskeleton organization	19/134	352/18800	7.31279e-12	1.39674e-09	HRG/RGCC/VASP/DBNL/COTL1/ARHGAP6/FLNA/CORO1A/PDGFA/TPM1/CTTN/MTSS1/CCN2/ADD3/DBN1/ARHGDIB/TMSB4X/ELN/SPTBN1	19
BP	GO:0007160	cell-matrix adhesion	16/134	235/18800	1.17211e-11	2.08947e-09	FGB/FGG/HRG/ZYX/HPSE/VCL/ARHGAP6/CORO1C/ILK/FBLN5/CTTN/FERMT3/CCN2/FGA/THBS1/SERPINE1	16
BP	GO:1902903	regulation of supramolecular fiber organization	19/134	376/18800	2.2948e-11	3.83519e-09	RGCC/VASP/DBNL/COTL1/ARHGAP6/SNCA/FLNA/MAPRE1/CORO1A/TPM1/CTTN/MTSS1/CCN2/PARK7/ADD3/DBN1/TMSB4X/ELN/SPTBN1	19
BP	GO:0051873	killing by host of symbiont cells	8/134	30/18800	2.76699e-11	4.35231e-09	GAPDH/HRG/F2/PF4/APOL1/AZU1/CAMP/DEFA1B	8
BP	GO:0030193	regulation of blood coagulation	10/134	66/18800	3.6224e-11	5.38128e-09	FGB/FGG/HRG/F2/HPSE/PDGFA/CPB2/FGA/THBS1/SERPINE1	10
BP	GO:0030195	negative regulation of blood coagulation	9/134	48/18800	4.79743e-11	6.59452e-09	FGB/FGG/HRG/F2/PDGFA/CPB2/FGA/THBS1/SERPINE1	9
BP	GO:1900046	regulation of hemostasis	10/134	68/18800	4.93233e-11	6.59452e-09	FGB/FGG/HRG/F2/HPSE/PDGFA/CPB2/FGA/THBS1/SERPINE1	10
BP	GO:1900047	negative regulation of hemostasis	9/134	49/18800	5.84169e-11	7.11376e-09	FGB/FGG/HRG/F2/PDGFA/CPB2/FGA/THBS1/SERPINE1	9
BP	GO:0034109	homotypic cell-cell adhesion	11/134	93/18800	5.90545e-11	7.11376e-09	FGB/FGG/HBB/ACTB/TLN1/VCL/FLNA/ILK/CSRP1/FERMT3/FGA	11
BP	GO:0022604	regulation of cell morphogenesis	17/134	305/18800	6.11879e-11	7.11376e-09	FGB/FGG/MYO9A/MSN/F2/DBNL/FLNA/CORO1A/CORO1C/SLC9A3R1/ILK/TPM1/CRKL/ST6GAL1/FGA/DBN1/SPARC	17
BP	GO:0050818	regulation of coagulation	10/134	71/18800	7.69282e-11	8.57108e-09	FGB/FGG/HRG/F2/HPSE/PDGFA/CPB2/FGA/THBS1/SERPINE1	10
BP	GO:0110053	regulation of actin filament organization	16/134	270/18800	9.39627e-11	1.00503e-08	RGCC/VASP/DBNL/COTL1/ARHGAP6/FLNA/CORO1A/TPM1/CTTN/MTSS1/CCN2/ADD3/DBN1/TMSB4X/ELN/SPTBN1	16
BP	GO:0050819	negative regulation of coagulation	9/134	52/18800	1.02745e-10	1.05669e-08	FGB/FGG/HRG/F2/PDGFA/CPB2/FGA/THBS1/SERPINE1	9
BP	GO:0051258	protein polymerization	16/134	277/18800	1.37317e-10	1.35995e-08	FGB/FGG/VASP/DBNL/COTL1/ARHGAP6/SNCA/MAPRE1/CORO1A/CTTN/FGA/ADD3/DBN1/TMSB4X/ELN/SPTBN1	16
BP	GO:0045861	negative regulation of proteolysis	17/134	350/18800	5.15348e-10	4.92157e-08	APLP2/ECM1/GAPDH/HRG/C3/ITIH4/F2/SNCA/CPB2/SLPI/PARK7/C4B/THBS1/SPINK7/SERPINE1/LTF/PRDX5	17
BP	GO:0010466	negative regulation of peptidase activity	15/134	262/18800	6.06805e-10	5.59516e-08	APLP2/ECM1/GAPDH/HRG/C3/ITIH4/SNCA/SLPI/PARK7/C4B/THBS1/SPINK7/SERPINE1/LTF/PRDX5	15
BP	GO:1903035	negative regulation of response to wounding	10/134	92/18800	1.05876e-09	9.43711e-08	FGB/FGG/HRG/F2/PDGFA/CPB2/FGA/SPP1/THBS1/SERPINE1	10
BP	GO:0010769	regulation of cell morphogenesis involved in differentiation	10/134	96/18800	1.61689e-09	1.3947e-07	FGB/FGG/DBNL/FLNA/CORO1C/ILK/CRKL/ST6GAL1/FGA/DBN1	10
BP	GO:1903034	regulation of response to wounding	12/134	166/18800	2.50199e-09	2.09073e-07	FGB/FGG/HRG/F2/HPSE/FLNA/PDGFA/CPB2/FGA/SPP1/THBS1/SERPINE1	12
BP	GO:0051702	biological process involved in interaction with symbiont	10/134	101/18800	2.67237e-09	2.16543e-07	GAPDH/HRG/F2/PPIB/PF4/APOL1/AZU1/CAMP/DEFA1B/LTF	10
BP	GO:0010951	negative regulation of endopeptidase activity	14/134	251/18800	3.27811e-09	2.57813e-07	APLP2/GAPDH/HRG/C3/ITIH4/SNCA/SLPI/PARK7/C4B/THBS1/SPINK7/SERPINE1/LTF/PRDX5	14
BP	GO:0061045	negative regulation of wound healing	9/134	76/18800	3.44505e-09	2.63201e-07	FGB/FGG/HRG/F2/PDGFA/CPB2/FGA/THBS1/SERPINE1	9
BP	GO:0043254	regulation of protein-containing complex assembly	17/134	401/18800	4.04039e-09	3.00111e-07	HRG/MSN/VASP/DBNL/COTL1/SNCA/MAPRE1/CORO1A/H3-3B/CTTN/PARK7/ADD3/DBN1/TGFB1/TMSB4X/ELN/SPTBN1	17
BP	GO:0051918	negative regulation of fibrinolysis	5/134	10/18800	4.1796e-09	3.02061e-07	HRG/F2/CPB2/THBS1/SERPINE1	5
BP	GO:0061844	antimicrobial humoral immune response mediated by antimicrobial peptide	9/134	79/18800	4.88805e-09	3.43964e-07	GAPDH/HRG/F2/PF4/PF4V1/CAMP/DEFA1B/LTF/PGLYRP1	9
BP	GO:0010810	regulation of cell-substrate adhesion	13/134	217/18800	5.21438e-09	3.5752e-07	FGB/FGG/HRG/VCL/ARHGAP6/FLNA/CORO1C/ILK/CRKL/ST6GAL1/FGA/THBS1/SERPINE1	13
BP	GO:1900024	regulation of substrate adhesion-dependent cell spreading	8/134	58/18800	7.66643e-09	5.12501e-07	FGB/FGG/FLNA/CORO1C/ILK/CRKL/ST6GAL1/FGA	8
BP	GO:0030194	positive regulation of blood coagulation	6/134	23/18800	1.0706e-08	6.81616e-07	HRG/F2/HPSE/CPB2/THBS1/SERPINE1	6
BP	GO:1900048	positive regulation of hemostasis	6/134	23/18800	1.0706e-08	6.81616e-07	HRG/F2/HPSE/CPB2/THBS1/SERPINE1	6
BP	GO:0050820	positive regulation of coagulation	6/134	24/18800	1.41915e-08	8.82511e-07	HRG/F2/HPSE/CPB2/THBS1/SERPINE1	6
BP	GO:0031639	plasminogen activation	6/134	25/18800	1.85641e-08	1.12819e-06	FGB/FGG/CPB2/FGA/THBS1/SERPINE1	6
BP	GO:0032271	regulation of protein polymerization	12/134	201/18800	2.16366e-08	1.28569e-06	VASP/DBNL/COTL1/SNCA/MAPRE1/CORO1A/CTTN/ADD3/DBN1/TMSB4X/ELN/SPTBN1	12
BP	GO:0052547	regulation of peptidase activity	17/134	456/18800	2.69746e-08	1.56805e-06	APLP2/ECM1/GAPDH/HRG/HSPE1/C3/ITIH4/SNCA/SLPI/CCN2/PARK7/C4B/THBS1/SPINK7/SERPINE1/LTF/PRDX5	17
BP	GO:0051917	regulation of fibrinolysis	5/134	14/18800	3.2452e-08	1.84631e-06	HRG/F2/CPB2/THBS1/SERPINE1	5
BP	GO:0030041	actin filament polymerization	11/134	169/18800	3.5372e-08	1.97052e-06	VASP/DBNL/COTL1/ARHGAP6/CORO1A/CTTN/ADD3/DBN1/TMSB4X/ELN/SPTBN1	11
BP	GO:0061041	regulation of wound healing	10/134	133/18800	3.87175e-08	2.11287e-06	FGB/FGG/HRG/F2/HPSE/PDGFA/CPB2/FGA/THBS1/SERPINE1	10
BP	GO:0072378	blood coagulation, fibrin clot formation	5/134	15/18800	4.83999e-08	2.58843e-06	FGB/FGG/GP5/F13A1/FGA	5
BP	GO:0030833	regulation of actin filament polymerization	10/134	139/18800	5.89553e-08	3.09111e-06	VASP/DBNL/COTL1/CORO1A/CTTN/ADD3/DBN1/TMSB4X/ELN/SPTBN1	10
BP	GO:0052548	regulation of endopeptidase activity	16/134	426/18800	6.44605e-08	3.31476e-06	APLP2/GAPDH/HRG/HSPE1/C3/ITIH4/SNCA/SLPI/CCN2/PARK7/C4B/THBS1/SPINK7/SERPINE1/LTF/PRDX5	16
BP	GO:0051346	negative regulation of hydrolase activity	15/134	371/18800	6.57563e-08	3.31759e-06	APLP2/ECM1/GAPDH/HRG/C3/ITIH4/SNCA/SLPI/PARK7/C4B/THBS1/SPINK7/SERPINE1/LTF/PRDX5	15
BP	GO:0090066	regulation of anatomical structure size	17/134	487/18800	6.99028e-08	3.46149e-06	FGB/FGG/MSN/VASP/DBNL/COTL1/CORO1A/SLC9A3R1/CTTN/RAB11A/FGA/SPP1/ADD3/DBN1/TMSB4X/ELN/SPTBN1	17
BP	GO:0034446	substrate adhesion-dependent cell spreading	9/134	109/18800	8.45842e-08	4.11233e-06	FGB/FGG/FLNA/CORO1C/ILK/CRKL/FERMT3/ST6GAL1/FGA	9
BP	GO:0010770	positive regulation of cell morphogenesis involved in differentiation	8/134	79/18800	9.20554e-08	4.39565e-06	FGB/FGG/DBNL/FLNA/ILK/CRKL/FGA/DBN1	8
BP	GO:0072376	protein activation cascade	5/134	17/18800	9.85969e-08	4.62541e-06	FGB/FGG/GP5/F13A1/FGA	5
BP	GO:0008154	actin polymerization or depolymerization	11/134	199/18800	1.87494e-07	8.64412e-06	VASP/DBNL/COTL1/ARHGAP6/CORO1A/CTTN/ADD3/DBN1/TMSB4X/ELN/SPTBN1	11
BP	GO:0008064	regulation of actin polymerization or depolymerization	10/134	158/18800	1.97241e-07	8.79037e-06	VASP/DBNL/COTL1/CORO1A/CTTN/ADD3/DBN1/TMSB4X/ELN/SPTBN1	10
BP	GO:0051017	actin filament bundle assembly	10/134	158/18800	1.97241e-07	8.79037e-06	RGCC/CALD1/ZYX/ARHGAP6/PDLIM1/FLNA/TPM1/MTSS1/CCN2/ELN	10
BP	GO:0030832	regulation of actin filament length	10/134	159/18800	2.09217e-07	9.17124e-06	VASP/DBNL/COTL1/CORO1A/CTTN/ADD3/DBN1/TMSB4X/ELN/SPTBN1	10
BP	GO:0032535	regulation of cellular component size	14/134	351/18800	2.18576e-07	9.42698e-06	MSN/VASP/DBNL/COTL1/CORO1A/SLC9A3R1/CTTN/RAB11A/SPP1/ADD3/DBN1/TMSB4X/ELN/SPTBN1	14
BP	GO:0061572	actin filament bundle organization	10/134	162/18800	2.49065e-07	1.05714e-05	RGCC/CALD1/ZYX/ARHGAP6/PDLIM1/FLNA/TPM1/MTSS1/CCN2/ELN	10
BP	GO:2001237	negative regulation of extrinsic apoptotic signaling pathway	8/134	97/18800	4.58045e-07	1.91377e-05	FGB/FGG/PF4/CTTN/PARK7/FGA/THBS1/SERPINE1	8
BP	GO:0150115	cell-substrate junction organization	8/134	98/18800	4.95795e-07	2.0172e-05	HRG/TLN1/VCL/ARHGAP6/MAPRE2/CORO1C/CTTN/THBS1	8
BP	GO:1900026	positive regulation of substrate adhesion-dependent cell spreading	6/134	42/18800	4.97888e-07	2.0172e-05	FGB/FGG/FLNA/ILK/CRKL/FGA	6
BP	GO:1903036	positive regulation of response to wounding	7/134	72/18800	7.99852e-07	3.19224e-05	HRG/F2/HPSE/FLNA/CPB2/THBS1/SERPINE1	7
BP	GO:0072593	reactive oxygen species metabolic process	11/134	231/18800	8.29542e-07	3.26205e-05	HBB/HBD/HBA2/F2/SNCA/FBLN5/CCN2/PARK7/TGFB1/THBS1/PRDX5	11
BP	GO:0044403	biological process involved in symbiotic interaction	12/134	286/18800	9.87686e-07	3.82764e-05	GAPDH/HRG/F2/PPIB/PF4/APOL1/AZU1/CAMP/DEFA1B/LTF/PGLYRP1/RAB7A	12
BP	GO:1902041	regulation of extrinsic apoptotic signaling pathway via death domain receptors	6/134	50/18800	1.43941e-06	5.49856e-05	FGB/FGG/PARK7/FGA/THBS1/SERPINE1	6
BP	GO:0031032	actomyosin structure organization	10/134	199/18800	1.64574e-06	6.19817e-05	RGCC/ZYX/ARHGAP6/PDLIM1/CNN2/TPM1/CSRP1/ACTA1/CCN2/ELN	10
BP	GO:0050832	defense response to fungus	6/134	53/18800	2.04346e-06	7.58918e-05	GAPDH/HRG/COTL1/RARRES2/DEFA1B/LTF	6
BP	GO:0042744	hydrogen peroxide catabolic process	5/134	30/18800	2.10781e-06	7.63348e-05	HBB/HBD/HBA2/SNCA/PRDX5	5
BP	GO:0045921	positive regulation of exocytosis	7/134	83/18800	2.11248e-06	7.63348e-05	FGB/FGG/SNCA/RAB27B/FGA/RAB15/RAB7A	7
BP	GO:1902042	negative regulation of extrinsic apoptotic signaling pathway via death domain receptors	5/134	31/18800	2.49883e-06	8.90917e-05	FGB/FGG/PARK7/FGA/SERPINE1	5
BP	GO:0042743	hydrogen peroxide metabolic process	6/134	55/18800	2.55046e-06	8.9736e-05	HBB/HBD/HBA2/SNCA/PARK7/PRDX5	6
BP	GO:0060326	cell chemotaxis	12/134	315/18800	2.70098e-06	9.37975e-05	HRG/CORO1A/RARRES2/PPIB/PF4/PF4V1/CRKL/AZU1/DEFA1B/TMSB4X/THBS1/SERPINE1	12
BP	GO:0060284	regulation of cell development	15/134	500/18800	2.86713e-06	9.82833e-05	FGB/FGG/F2/DBNL/VCL/FLNA/CORO1C/ILK/CRKL/RAB11A/FGA/SPP1/DBN1/TGFB1/LTF	15
BP	GO:0050829	defense response to Gram-negative bacterium	7/134	87/18800	2.90366e-06	9.82833e-05	F2/RARRES2/AZU1/CAMP/DEFA1B/SERPINE1/LTF	7
BP	GO:0032103	positive regulation of response to external stimulus	14/134	442/18800	3.36465e-06	0.000112463	SIGLEC16/HRG/C3/F2/SNCA/FLNA/RARRES2/CPB2/AZU1/PARK7/TGFB1/TMSB4X/THBS1/SERPINE1	14
BP	GO:0090303	positive regulation of wound healing	6/134	58/18800	3.4992e-06	0.000115517	HRG/F2/HPSE/CPB2/THBS1/SERPINE1	6
BP	GO:0050900	leukocyte migration	13/134	384/18800	3.7381e-06	0.000121899	ECM1/MSN/CORO1A/RARRES2/PPIB/PF4/PF4V1/CRKL/AZU1/PRTN3/DEFA1B/THBS1/SERPINE1	13
BP	GO:2000351	regulation of endothelial cell apoptotic process	6/134	59/18800	3.87269e-06	0.000124766	FGB/FGG/RGCC/FGA/THBS1/SERPINE1	6
BP	GO:0007044	cell-substrate junction assembly	7/134	92/18800	4.2266e-06	0.000134547	HRG/TLN1/VCL/ARHGAP6/CORO1C/CTTN/THBS1	7
BP	GO:0019731	antibacterial humoral response	6/134	60/18800	4.27798e-06	0.00013458	FGB/SLPI/FGA/CAMP/DEFA1B/LTF	6
BP	GO:1903532	positive regulation of secretion by cell	11/134	274/18800	4.35125e-06	0.000135294	FGB/FGG/RGCC/SNCA/CPB2/RAB27B/FGA/SPP1/TGFB1/RAB15/RAB7A	11
BP	GO:0040013	negative regulation of locomotion	13/134	396/18800	5.22031e-06	0.00016045	HRG/RGCC/IGFBP3/VCL/CORO1C/CNN2/SLC9A3R1/TPM1/ST6GAL1/TGFB1/ARHGDIB/THBS1/SERPINE1	13
BP	GO:0009620	response to fungus	6/134	64/18800	6.25895e-06	0.00018805	GAPDH/HRG/COTL1/RARRES2/DEFA1B/LTF	6
BP	GO:0031638	zymogen activation	6/134	64/18800	6.25895e-06	0.00018805	FGB/FGG/CPB2/FGA/THBS1/SERPINE1	6
BP	GO:0045765	regulation of angiogenesis	12/134	345/18800	6.84228e-06	0.000201443	ECM1/HRG/C3/RGCC/PF4/CAMP/STIM1/THBS1/SERPINE1/SPARC/CHI3L1/MTDH	12
BP	GO:0072577	endothelial cell apoptotic process	6/134	65/18800	6.85539e-06	0.000201443	FGB/FGG/RGCC/FGA/THBS1/SERPINE1	6
BP	GO:0030336	negative regulation of cell migration	12/134	346/18800	7.04552e-06	0.00020478	HRG/RGCC/IGFBP3/VCL/CORO1C/CNN2/SLC9A3R1/TPM1/TGFB1/ARHGDIB/THBS1/SERPINE1	12
BP	GO:0001906	cell killing	9/134	185/18800	7.22358e-06	0.000207697	GAPDH/C3/F2/CORO1A/AZU1/STX7/DEFA1B/LTF/PGLYRP1	9
BP	GO:1901342	regulation of vasculature development	12/134	351/18800	8.14338e-06	0.000231653	ECM1/HRG/C3/RGCC/PF4/CAMP/STIM1/THBS1/SERPINE1/SPARC/CHI3L1/MTDH	12
BP	GO:0002237	response to molecule of bacterial origin	12/134	354/18800	8.87183e-06	0.000248648	LOXL1/SNCA/PF4/PF4V1/SLPI/C4B/CAMP/TGFB1/DEFA1B/SERPINE1/LTF/MTDH	12
BP	GO:0150116	regulation of cell-substrate junction organization	6/134	68/18800	8.9268e-06	0.000248648	HRG/VCL/ARHGAP6/MAPRE2/CORO1C/THBS1	6
BP	GO:0051047	positive regulation of secretion	11/134	300/18800	1.02674e-05	0.000283041	FGB/FGG/RGCC/SNCA/CPB2/RAB27B/FGA/SPP1/TGFB1/RAB15/RAB7A	11
BP	GO:2000146	negative regulation of cell motility	12/134	361/18800	1.0798e-05	0.000294631	HRG/RGCC/IGFBP3/VCL/CORO1C/CNN2/SLC9A3R1/TPM1/TGFB1/ARHGDIB/THBS1/SERPINE1	12
BP	GO:0007229	integrin-mediated signaling pathway	7/134	107/18800	1.15147e-05	0.000304855	ZYX/TLN1/MPIG6B/FLNA/ILK/FERMT3/CCN2	7
BP	GO:0030038	contractile actin filament bundle assembly	7/134	107/18800	1.15147e-05	0.000304855	RGCC/ZYX/ARHGAP6/PDLIM1/TPM1/CCN2/ELN	7
BP	GO:0043149	stress fiber assembly	7/134	107/18800	1.15147e-05	0.000304855	RGCC/ZYX/ARHGAP6/PDLIM1/TPM1/CCN2/ELN	7
BP	GO:0042742	defense response to bacterium	12/134	364/18800	1.17297e-05	0.000307503	FGB/SIGLEC16/F2/RARRES2/SLPI/AZU1/FGA/CAMP/DEFA1B/SERPINE1/LTF/PGLYRP1	12
BP	GO:0032102	negative regulation of response to external stimulus	13/134	429/18800	1.23001e-05	0.000319325	FGB/FGG/HRG/F2/PDGFA/CPB2/ST6GAL1/FGA/SPP1/THBS1/SERPINE1/LTF/PGLYRP1	13
BP	GO:0051271	negative regulation of cellular component movement	12/134	369/18800	1.34397e-05	0.000345556	HRG/RGCC/IGFBP3/VCL/CORO1C/CNN2/SLC9A3R1/TPM1/TGFB1/ARHGDIB/THBS1/SERPINE1	12
BP	GO:2001236	regulation of extrinsic apoptotic signaling pathway	8/134	153/18800	1.40394e-05	0.000357536	FGB/FGG/PF4/CTTN/PARK7/FGA/THBS1/SERPINE1	8
BP	GO:0010543	regulation of platelet activation	5/134	48/18800	2.2852e-05	0.000570612	FGG/HRG/F2/PDGFA/GP5	5
BP	GO:0010761	fibroblast migration	5/134	48/18800	2.2852e-05	0.000570612	PDLIM1/CORO1C/ILK/TGFB1/THBS1	5
BP	GO:0051897	positive regulation of protein kinase B signaling	7/134	119/18800	2.30464e-05	0.000570612	HPSE/PDGFA/PARK7/TGFB1/THBS1/CHI3L1/MTDH	7
BP	GO:0043491	protein kinase B signaling	9/134	216/18800	2.49018e-05	0.000610893	HPSE/PDGFA/SLC9A3R1/ILK/PARK7/TGFB1/THBS1/CHI3L1/MTDH	9
BP	GO:0032496	response to lipopolysaccharide	11/134	333/18800	2.70285e-05	0.00065224	LOXL1/SNCA/PF4/PF4V1/SLPI/CAMP/TGFB1/DEFA1B/SERPINE1/LTF/MTDH	11
BP	GO:0010811	positive regulation of cell-substrate adhesion	7/134	122/18800	2.7075e-05	0.00065224	FGB/FGG/HRG/FLNA/ILK/CRKL/FGA	7
BP	GO:0032967	positive regulation of collagen biosynthetic process	4/134	25/18800	2.77903e-05	0.000663493	RGCC/F2/CCN2/TGFB1	4
BP	GO:0048041	focal adhesion assembly	6/134	83/18800	2.82096e-05	0.000667544	HRG/VCL/ARHGAP6/CORO1C/CTTN/THBS1	6
BP	GO:0097191	extrinsic apoptotic signaling pathway	9/134	221/18800	2.98108e-05	0.000699246	FGB/FGG/PF4/CTTN/PARK7/FGA/TGFB1/THBS1/SERPINE1	9
BP	GO:0008625	extrinsic apoptotic signaling pathway via death domain receptors	6/134	85/18800	3.23088e-05	0.000751249	FGB/FGG/PARK7/FGA/THBS1/SERPINE1	6
BP	GO:0010714	positive regulation of collagen metabolic process	4/134	26/18800	3.2662e-05	0.000752916	RGCC/F2/CCN2/TGFB1	4
BP	GO:0001819	positive regulation of cytokine production	13/134	475/18800	3.56694e-05	0.000815215	GAPDH/SIGLEC16/C3/RGCC/HPSE/PF4/AZU1/PARK7/TGFB1/THBS1/SERPINE1/CHI3L1/SPTBN1	13
BP	GO:0002227	innate immune response in mucosa	4/134	27/18800	3.81311e-05	0.00086409	CAMP/DEFA1B/LTF/RNASE2	4
BP	GO:0001667	ameboidal-type cell migration	13/134	480/18800	3.9726e-05	0.000892667	HRG/RGCC/PDLIM1/MAPRE2/CORO1C/ILK/RAB11A/FSTL1/TGFB1/ARHGDIB/TMSB4X/THBS1/SPARC	13
BP	GO:0098974	postsynaptic actin cytoskeleton organization	3/134	10/18800	4.09629e-05	0.000912789	ACTB/DBNL/DBN1	3
BP	GO:0034329	cell junction assembly	12/134	420/18800	4.77748e-05	0.00105578	MYO9A/HRG/ACTB/TLN1/DBNL/VCL/ARHGAP6/SNCA/CORO1C/CRKL/CTTN/THBS1	12
BP	GO:0030595	leukocyte chemotaxis	9/134	236/18800	4.97415e-05	0.00109024	CORO1A/RARRES2/PPIB/PF4/PF4V1/AZU1/DEFA1B/THBS1/SERPINE1	9
BP	GO:0045766	positive regulation of angiogenesis	8/134	183/18800	5.07463e-05	0.00109432	ECM1/C3/CAMP/STIM1/THBS1/SERPINE1/CHI3L1/MTDH	8
BP	GO:1904018	positive regulation of vasculature development	8/134	183/18800	5.07463e-05	0.00109432	ECM1/C3/CAMP/STIM1/THBS1/SERPINE1/CHI3L1/MTDH	8
BP	GO:0044089	positive regulation of cellular component biogenesis	13/134	494/18800	5.33032e-05	0.00114026	HRG/RGCC/MSN/VASP/SNCA/MAPRE1/TPM1/CTTN/MTSS1/CCN2/PARK7/TGFB1/RAB7A	13
BP	GO:0010720	positive regulation of cell development	10/134	297/18800	5.40867e-05	0.00114784	FGB/FGG/DBNL/FLNA/ILK/CRKL/RAB11A/FGA/DBN1/TGFB1	10
BP	GO:1904035	regulation of epithelial cell apoptotic process	6/134	94/18800	5.70822e-05	0.00120187	FGB/FGG/RGCC/FGA/THBS1/SERPINE1	6
BP	GO:0051896	regulation of protein kinase B signaling	8/134	187/18800	5.91113e-05	0.00123487	HPSE/PDGFA/SLC9A3R1/PARK7/TGFB1/THBS1/CHI3L1/MTDH	8
BP	GO:0090130	tissue migration	11/134	366/18800	6.36199e-05	0.00131876	HRG/RGCC/MAPRE2/CORO1C/ACTA1/RAB11A/FSTL1/TGFB1/TMSB4X/THBS1/SPARC	11
BP	GO:0099188	postsynaptic cytoskeleton organization	3/134	12/18800	7.43174e-05	0.00152865	ACTB/DBNL/DBN1	3
BP	GO:0098869	cellular oxidant detoxification	6/134	100/18800	8.07076e-05	0.00164742	HBB/HBD/HBA2/FBLN5/PARK7/PRDX5	6
BP	GO:0051893	regulation of focal adhesion assembly	5/134	63/18800	8.6118e-05	0.00173142	HRG/VCL/ARHGAP6/CORO1C/THBS1	5
BP	GO:0090109	regulation of cell-substrate junction assembly	5/134	63/18800	8.6118e-05	0.00173142	HRG/VCL/ARHGAP6/CORO1C/THBS1	5
BP	GO:2000352	negative regulation of endothelial cell apoptotic process	4/134	34/18800	9.69421e-05	0.0019345	FGB/FGG/FGA/SERPINE1	4
BP	GO:0032231	regulation of actin filament bundle assembly	6/134	106/18800	0.000111543	0.00220937	RGCC/ARHGAP6/FLNA/TPM1/MTSS1/CCN2	6
BP	GO:0070278	extracellular matrix constituent secretion	3/134	14/18800	0.000121683	0.00239251	RGCC/CPB2/CCN2	3
BP	GO:0002385	mucosal immune response	4/134	38/18800	0.000150933	0.00286956	CAMP/DEFA1B/LTF/RNASE2	4
BP	GO:0032965	regulation of collagen biosynthetic process	4/134	38/18800	0.000150933	0.00286956	RGCC/F2/CCN2/TGFB1	4
BP	GO:0010755	regulation of plasminogen activation	3/134	15/18800	0.000151312	0.00286956	CPB2/THBS1/SERPINE1	3
BP	GO:0015671	oxygen transport	3/134	15/18800	0.000151312	0.00286956	HBB/HBD/HBA2	3
BP	GO:0034116	positive regulation of heterotypic cell-cell adhesion	3/134	15/18800	0.000151312	0.00286956	FGB/FGG/FGA	3
BP	GO:2000379	positive regulation of reactive oxygen species metabolic process	5/134	71/18800	0.00015242	0.00287023	F2/SNCA/PARK7/TGFB1/THBS1	5
BP	GO:0071222	cellular response to lipopolysaccharide	8/134	217/18800	0.000166149	0.00310687	PF4/PF4V1/CAMP/TGFB1/DEFA1B/SERPINE1/LTF/MTDH	8
BP	GO:1990748	cellular detoxification	6/134	115/18800	0.000174617	0.00324254	HBB/HBD/HBA2/FBLN5/PARK7/PRDX5	6
BP	GO:0016049	cell growth	12/134	484/18800	0.000181993	0.00330774	HRG/F2/DBNL/VCL/H3-3B/CRKL/FBLN5/CTTN/RAB11A/SPP1/DBN1/TGFB1	12
BP	GO:0051494	negative regulation of cytoskeleton organization	7/134	165/18800	0.000182234	0.00330774	ARHGAP6/SNCA/MAPRE1/CORO1A/ADD3/TMSB4X/SPTBN1	7
BP	GO:0070374	positive regulation of ERK1 and ERK2 cascade	8/134	220/18800	0.000182497	0.00330774	FGB/FGG/PDGFA/CRKL/CCN2/FGA/TGFB1/CHI3L1	8
BP	GO:0071675	regulation of mononuclear cell migration	6/134	116/18800	0.000183076	0.00330774	ECM1/MSN/RARRES2/CRKL/THBS1/SERPINE1	6
BP	GO:0001953	negative regulation of cell-matrix adhesion	4/134	40/18800	0.000184821	0.00331685	ARHGAP6/CORO1C/THBS1/SERPINE1	4
BP	GO:0001558	regulation of cell growth	11/134	415/18800	0.000192172	0.00342579	HRG/F2/DBNL/H3-3B/CRKL/FBLN5/CTTN/RAB11A/SPP1/DBN1/TGFB1	11
BP	GO:0072659	protein localization to plasma membrane	9/134	283/18800	0.000197667	0.00350041	ACTB/FLNA/SLC9A3R1/RAB11A/STX7/TGFB1/RAB15/RAB7A/SPTBN1	9
BP	GO:1904019	epithelial cell apoptotic process	6/134	118/18800	0.000200965	0.0035354	FGB/FGG/RGCC/FGA/THBS1/SERPINE1	6
BP	GO:0006936	muscle contraction	10/134	349/18800	0.000203397	0.00353656	MYL6/CALD1/TPM3/FLNA/TPM4/TPM2/TPM1/CTTN/ACTA1/CCN2	10
BP	GO:0002251	organ or tissue specific immune response	4/134	41/18800	0.000203676	0.00353656	CAMP/DEFA1B/LTF/RNASE2	4
BP	GO:1902904	negative regulation of supramolecular fiber organization	7/134	169/18800	0.000211146	0.00364261	ARHGAP6/SNCA/MAPRE1/CORO1A/ADD3/TMSB4X/SPTBN1	7
BP	GO:0050920	regulation of chemotaxis	8/134	225/18800	0.000212674	0.00364545	HRG/RARRES2/AZU1/ST6GAL1/TGFB1/TMSB4X/THBS1/SERPINE1	8
BP	GO:0045198	establishment of epithelial cell apical/basal polarity	3/134	17/18800	0.000223788	0.00376357	MYO9A/MSN/SLC9A3R1	3
BP	GO:0051895	negative regulation of focal adhesion assembly	3/134	17/18800	0.000223788	0.00376357	ARHGAP6/CORO1C/THBS1	3
BP	GO:0150118	negative regulation of cell-substrate junction organization	3/134	17/18800	0.000223788	0.00376357	ARHGAP6/CORO1C/THBS1	3
BP	GO:0010632	regulation of epithelial cell migration	9/134	290/18800	0.000236952	0.00395595	HRG/RGCC/MAPRE2/CORO1C/RAB11A/TGFB1/TMSB4X/THBS1/SPARC	9
BP	GO:0071219	cellular response to molecule of bacterial origin	8/134	229/18800	0.000239665	0.00395595	PF4/PF4V1/CAMP/TGFB1/DEFA1B/SERPINE1/LTF/MTDH	8
BP	GO:0097529	myeloid leukocyte migration	8/134	229/18800	0.000239665	0.00395595	RARRES2/PPIB/PF4/PF4V1/AZU1/PRTN3/THBS1/SERPINE1	8
BP	GO:0006887	exocytosis	10/134	357/18800	0.000243908	0.0040002	FGB/FGG/SNCA/CORO1A/RAB27B/SNAP23/RAB11A/FGA/RAB15/RAB7A	10
BP	GO:0010712	regulation of collagen metabolic process	4/134	43/18800	0.000245485	0.0040002	RGCC/F2/CCN2/TGFB1	4
BP	GO:2001234	negative regulation of apoptotic signaling pathway	8/134	230/18800	0.000246834	0.0040002	FGB/FGG/PF4/CTTN/PARK7/FGA/THBS1/SERPINE1	8
BP	GO:0010631	epithelial cell migration	10/134	358/18800	0.000249418	0.00400717	HRG/RGCC/MAPRE2/CORO1C/RAB11A/FSTL1/TGFB1/TMSB4X/THBS1/SPARC	10
BP	GO:0001952	regulation of cell-matrix adhesion	6/134	123/18800	0.000251759	0.00400717	HRG/VCL/ARHGAP6/CORO1C/THBS1/SERPINE1	6
BP	GO:0097237	cellular response to toxic substance	6/134	123/18800	0.000251759	0.00400717	HBB/HBD/HBA2/FBLN5/PARK7/PRDX5	6
BP	GO:0090132	epithelium migration	10/134	361/18800	0.000266578	0.00420207	HRG/RGCC/MAPRE2/CORO1C/RAB11A/FSTL1/TGFB1/TMSB4X/THBS1/SPARC	10
BP	GO:0090493	catecholamine uptake	3/134	18/18800	0.000267147	0.00420207	ACTB/SNCA/PARK7	3
BP	GO:1902905	positive regulation of supramolecular fiber organization	7/134	176/18800	0.000270588	0.0042313	RGCC/VASP/MAPRE1/TPM1/CTTN/MTSS1/CCN2	7
BP	GO:0032272	negative regulation of protein polymerization	5/134	81/18800	0.00028337	0.00440541	SNCA/MAPRE1/ADD3/TMSB4X/SPTBN1	5
BP	GO:0045197	establishment or maintenance of epithelial cell apical/basal polarity	4/134	45/18800	0.000293133	0.00450481	MYO9A/MSN/SLC9A3R1/ILK	4
BP	GO:0098927	vesicle-mediated transport between endosomal compartments	4/134	45/18800	0.000293133	0.00450481	MSN/FLNA/CORO1A/RAB7A	4
BP	GO:0008361	regulation of cell size	7/134	179/18800	0.000299868	0.00458198	MSN/DBNL/SLC9A3R1/CTTN/RAB11A/SPP1/DBN1	7
BP	GO:0010544	negative regulation of platelet activation	3/134	19/18800	0.000315587	0.00479477	FGG/F2/PDGFA	3
BP	GO:0031640	killing of cells of another organism	4/134	46/18800	0.000319288	0.00482359	GAPDH/DEFA1B/LTF/PGLYRP1	4
BP	GO:2001233	regulation of apoptotic signaling pathway	10/134	370/18800	0.000324109	0.00486892	FGB/FGG/EIF5A/SLC9A3R1/PF4/CTTN/PARK7/FGA/THBS1/SERPINE1	10
BP	GO:0007162	negative regulation of cell adhesion	9/134	305/18800	0.00034326	0.00512781	FGG/HRG/RGCC/ARHGAP6/CORO1C/TGFB1/ARHGDIB/THBS1/SERPINE1	9
BP	GO:0032964	collagen biosynthetic process	4/134	47/18800	0.000347074	0.00515598	RGCC/F2/CCN2/TGFB1	4
BP	GO:2000117	negative regulation of cysteine-type endopeptidase activity	5/134	85/18800	0.00035463	0.00519049	SNCA/PARK7/THBS1/LTF/PRDX5	5
BP	GO:0045785	positive regulation of cell adhesion	11/134	446/18800	0.000355619	0.00519049	FGB/FGG/HRG/FLNA/CORO1A/ILK/TPM1/CRKL/AZU1/FGA/HLA-DQB1	11
BP	GO:1903829	positive regulation of protein localization	11/134	446/18800	0.000355619	0.00519049	FGB/FGG/MSN/F2/FLNA/CAMK1/PARK7/FGA/TGFB1/SPTBN1/UBE2L3	11
BP	GO:0016485	protein processing	8/134	243/18800	0.000357162	0.00519049	FGB/FGG/CPB2/FGA/SPON1/CPN1/THBS1/SERPINE1	8
BP	GO:0033628	regulation of cell adhesion mediated by integrin	4/134	48/18800	0.000376549	0.00544265	HRG/CRKL/FERMT3/SERPINE1	4
BP	GO:0006909	phagocytosis	9/134	310/18800	0.000386434	0.0055555	C3/CORO1A/CORO1C/CNN2/AZU1/C4B/PRTN3/THBS1/RAB7A	9
BP	GO:0070372	regulation of ERK1 and ERK2 cascade	9/134	311/18800	0.000395584	0.00565665	FGB/FGG/PDGFA/SLC9A3R1/CRKL/CCN2/FGA/TGFB1/CHI3L1	9
BP	GO:0051604	protein maturation	9/134	314/18800	0.000424116	0.00603237	FGB/FGG/CPB2/BOLA2/FGA/SPON1/CPN1/THBS1/SERPINE1	9
BP	GO:0015669	gas transport	3/134	21/18800	0.000428666	0.00606483	HBB/HBD/HBA2	3
BP	GO:0002443	leukocyte mediated immunity	11/134	457/18800	0.000436499	0.00613903	C3/C8B/F2/CORO1A/SNAP23/AZU1/C4B/HLA-DQB1/STX7/TGFB1/CLC	11
BP	GO:0035088	establishment or maintenance of apical/basal cell polarity	4/134	50/18800	0.000440798	0.00613903	MYO9A/MSN/SLC9A3R1/ILK	4
BP	GO:0061245	establishment or maintenance of bipolar cell polarity	4/134	50/18800	0.000440798	0.00613903	MYO9A/MSN/SLC9A3R1/ILK	4
BP	GO:0031334	positive regulation of protein-containing complex assembly	7/134	194/18800	0.000486826	0.00674494	MSN/VASP/SNCA/MAPRE1/CTTN/PARK7/TGFB1	7
BP	GO:0035089	establishment of apical/basal cell polarity	3/134	22/18800	0.00049377	0.00677098	MYO9A/MSN/SLC9A3R1	3
BP	GO:0051220	cytoplasmic sequestering of protein	3/134	22/18800	0.00049377	0.00677098	FLNA/DBN1/TMSB4X	3
BP	GO:0051495	positive regulation of cytoskeleton organization	7/134	195/18800	0.000502	0.00681694	RGCC/VASP/MAPRE1/TPM1/CTTN/MTSS1/CCN2	7
BP	GO:0050921	positive regulation of chemotaxis	6/134	140/18800	0.00050371	0.00681694	RARRES2/AZU1/TGFB1/TMSB4X/THBS1/SERPINE1	6
BP	GO:0071216	cellular response to biotic stimulus	8/134	256/18800	0.00050477	0.00681694	PF4/PF4V1/CAMP/TGFB1/DEFA1B/SERPINE1/LTF/MTDH	8
BP	GO:1904036	negative regulation of epithelial cell apoptotic process	4/134	52/18800	0.000512505	0.00688663	FGB/FGG/FGA/SERPINE1	4
BP	GO:0045860	positive regulation of protein kinase activity	10/134	396/18800	0.000551478	0.00737326	RGCC/SNCA/PDGFA/CAMK1/AZU1/PARK7/TGFB1/THBS1/LTF/CHI3L1	10
BP	GO:0010155	regulation of proton transport	3/134	23/18800	0.000564885	0.00749924	SLC9A3R1/PARK7/TMSB4X	3
BP	GO:0071674	mononuclear cell migration	7/134	199/18800	0.00056651	0.00749924	ECM1/MSN/RARRES2/CRKL/DEFA1B/THBS1/SERPINE1	7
BP	GO:0031333	negative regulation of protein-containing complex assembly	6/134	145/18800	0.000606325	0.0079492	SNCA/MAPRE1/PARK7/ADD3/TMSB4X/SPTBN1	6
BP	GO:0048545	response to steroid hormone	9/134	330/18800	0.000606446	0.0079492	ACTA1/CCN2/PARK7/SPP1/CPN1/TGFB1/DEFA1B/THBS1/UBE2L3	9
BP	GO:0033674	positive regulation of kinase activity	11/134	476/18800	0.000612532	0.00798981	RGCC/F2/SNCA/PDGFA/CAMK1/AZU1/PARK7/TGFB1/THBS1/LTF/CHI3L1	11
BP	GO:0051235	maintenance of location	9/134	331/18800	0.000619693	0.00804398	C3/F2/SNCA/FLNA/CORO1A/GP5/PARK7/DBN1/TMSB4X	9
BP	GO:0030859	polarized epithelial cell differentiation	3/134	24/18800	0.00064223	0.00821685	MYO9A/MSN/SLC9A3R1	3
BP	GO:0061162	establishment of monopolar cell polarity	3/134	24/18800	0.00064223	0.00821685	MYO9A/MSN/SLC9A3R1	3
BP	GO:2001026	regulation of endothelial cell chemotaxis	3/134	24/18800	0.00064223	0.00821685	HRG/TMSB4X/THBS1	3
BP	GO:2000377	regulation of reactive oxygen species metabolic process	6/134	147/18800	0.000651636	0.0082975	F2/SNCA/FBLN5/PARK7/TGFB1/THBS1	6
BP	GO:0017157	regulation of exocytosis	7/134	204/18800	0.000656244	0.00831657	FGB/FGG/SNCA/RAB27B/FGA/RAB15/RAB7A	7
BP	GO:0070371	ERK1 and ERK2 cascade	9/134	335/18800	0.000675078	0.00847989	FGB/FGG/PDGFA/SLC9A3R1/CRKL/CCN2/FGA/TGFB1/CHI3L1	9
BP	GO:0045216	cell-cell junction organization	7/134	205/18800	0.000675474	0.00847989	ACTB/TLN1/VCL/FLNA/MTSS1/PRTN3/TGFB1	7
BP	GO:0016525	negative regulation of angiogenesis	6/134	149/18800	0.00069953	0.00874086	HRG/RGCC/PF4/THBS1/SERPINE1/SPARC	6
BP	GO:1990778	protein localization to cell periphery	9/134	337/18800	0.000704253	0.00875894	ACTB/FLNA/SLC9A3R1/RAB11A/STX7/TGFB1/RAB15/RAB7A/SPTBN1	9
BP	GO:0050764	regulation of phagocytosis	5/134	99/18800	0.000714237	0.0088244	C3/CNN2/AZU1/C4B/PRTN3	5
BP	GO:0098754	detoxification	6/134	150/18800	0.000724477	0.0088244	HBB/HBD/HBA2/FBLN5/PARK7/PRDX5	6
BP	GO:0034114	regulation of heterotypic cell-cell adhesion	3/134	25/18800	0.000726017	0.0088244	FGB/FGG/FGA	3
BP	GO:0035821	modulation of process of another organism	3/134	25/18800	0.000726017	0.0088244	SLPI/DEFA1B/LTF	3
BP	GO:0061339	establishment or maintenance of monopolar cell polarity	3/134	25/18800	0.000726017	0.0088244	MYO9A/MSN/SLC9A3R1	3
BP	GO:0071902	positive regulation of protein serine/threonine kinase activity	7/134	208/18800	0.00073586	0.00890358	RGCC/SNCA/PDGFA/CAMK1/TGFB1/THBS1/LTF	7
BP	GO:2000181	negative regulation of blood vessel morphogenesis	6/134	151/18800	0.000750107	0.00903507	HRG/RGCC/PF4/THBS1/SERPINE1/SPARC	6
BP	GO:1901343	negative regulation of vasculature development	6/134	152/18800	0.000776432	0.00931022	HRG/RGCC/PF4/THBS1/SERPINE1/SPARC	6
BP	GO:0032963	collagen metabolic process	5/134	101/18800	0.000782074	0.009336	RGCC/F2/CCN2/PRTN3/TGFB1	5
BP	GO:0097530	granulocyte migration	6/134	154/18800	0.000831222	0.00987861	RARRES2/PPIB/PF4/PF4V1/PRTN3/THBS1	6
BP	GO:0034764	positive regulation of transmembrane transport	7/134	213/18800	0.000845939	0.010009	C3/F2/SNCA/FLNA/SLC9A3R1/STIM1/TMSB4X	7
BP	GO:0001503	ossification	10/134	420/18800	0.000866071	0.0102021	ECM1/HSPE1/TPM4/H3-3B/PDLIM7/ILK/CCN2/SPP1/TGFB1/LTF	10
BP	GO:1903055	positive regulation of extracellular matrix organization	3/134	27/18800	0.000913745	0.0107165	RGCC/CPB2/TGFB1	3
BP	GO:0006906	vesicle fusion	5/134	105/18800	0.000932045	0.0108834	SNCA/CORO1A/SNAP23/STX7/RAB7A	5
BP	GO:0032233	positive regulation of actin filament bundle assembly	4/134	61/18800	0.000940274	0.0109317	RGCC/TPM1/MTSS1/CCN2	4
BP	GO:0007163	establishment or maintenance of cell polarity	7/134	219/18800	0.000994785	0.0114658	MYO9A/MSN/ACTB/PDLIM1/SLC9A3R1/ILK/CRKL	7
BP	GO:0051651	maintenance of location in cell	7/134	219/18800	0.000994785	0.0114658	F2/SNCA/CORO1A/GP5/PARK7/DBN1/TMSB4X	7
BP	GO:0010800	positive regulation of peptidyl-threonine phosphorylation	3/134	28/18800	0.00101809	0.0115845	AZU1/TGFB1/CHI3L1	3
BP	GO:0010955	negative regulation of protein processing	3/134	28/18800	0.00101809	0.0115845	CPB2/THBS1/SERPINE1	3
BP	GO:1903318	negative regulation of protein maturation	3/134	28/18800	0.00101809	0.0115845	CPB2/THBS1/SERPINE1	3
BP	GO:0010639	negative regulation of organelle organization	9/134	356/18800	0.00103634	0.0117422	ARHGAP6/SNCA/MAPRE1/CORO1A/H3-3B/ADD3/TMSB4X/RAB7A/SPTBN1	9
BP	GO:0061387	regulation of extent of cell growth	5/134	108/18800	0.00105783	0.0119352	DBNL/CTTN/RAB11A/SPP1/DBN1	5
BP	GO:0006979	response to oxidative stress	10/134	433/18800	0.0010904	0.012251	HBB/HBA2/SUMO4/SNCA/PDLIM1/ATOX1/TPM1/FBLN5/PARK7/PRDX5	10
BP	GO:0090174	organelle membrane fusion	5/134	109/18800	0.00110243	0.0123343	SNCA/CORO1A/SNAP23/STX7/RAB7A	5
BP	GO:0034767	positive regulation of ion transmembrane transport	6/134	163/18800	0.00111567	0.0123788	F2/SNCA/FLNA/SLC9A3R1/STIM1/TMSB4X	6
BP	GO:0050680	negative regulation of epithelial cell proliferation	6/134	163/18800	0.00111567	0.0123788	RGCC/CPB2/MTSS1/TGFB1/THBS1/SPARC	6
BP	GO:0010575	positive regulation of vascular endothelial growth factor production	3/134	29/18800	0.00112967	0.0124824	C3/HPSE/TGFB1	3
BP	GO:0051100	negative regulation of binding	6/134	165/18800	0.00118794	0.0130722	SUMO4/ACTB/CAMK1/SLPI/PARK7/TMSB4X	6
BP	GO:0070613	regulation of protein processing	4/134	65/18800	0.00119342	0.0130787	CPB2/SPON1/THBS1/SERPINE1	4
BP	GO:0010633	negative regulation of epithelial cell migration	5/134	112/18800	0.00124462	0.0135841	HRG/RGCC/CORO1C/TGFB1/THBS1	5
BP	GO:0051098	regulation of binding	9/134	366/18800	0.00125649	0.013658	SUMO4/ACTB/MAPRE1/CAMK1/SLPI/PARK7/SPON1/TGFB1/TMSB4X	9
BP	GO:0010812	negative regulation of cell-substrate adhesion	4/134	66/18800	0.00126347	0.0136782	ARHGAP6/CORO1C/THBS1/SERPINE1	4
BP	GO:2000116	regulation of cysteine-type endopeptidase activity	7/134	229/18800	0.00128797	0.0138873	HSPE1/SNCA/CCN2/PARK7/THBS1/LTF/PRDX5	7
BP	GO:0072678	T cell migration	4/134	67/18800	0.00133634	0.0143509	ECM1/MSN/CRKL/DEFA1B	4
BP	GO:0035767	endothelial cell chemotaxis	3/134	31/18800	0.0013753	0.0146516	HRG/TMSB4X/THBS1	3
BP	GO:0090162	establishment of epithelial cell polarity	3/134	31/18800	0.0013753	0.0146516	MYO9A/MSN/SLC9A3R1	3
BP	GO:0071900	regulation of protein serine/threonine kinase activity	9/134	372/18800	0.00140578	0.0149169	RGCC/ACTB/SNCA/PDGFA/CAMK1/MST1/TGFB1/THBS1/LTF	9
BP	GO:1903317	regulation of protein maturation	4/134	68/18800	0.0014121	0.0149248	CPB2/SPON1/THBS1/SERPINE1	4
BP	GO:0003012	muscle system process	10/134	449/18800	0.00142974	0.0150517	MYL6/CALD1/TPM3/FLNA/TPM4/TPM2/TPM1/CTTN/ACTA1/CCN2	10
BP	GO:0034394	protein localization to cell surface	4/134	69/18800	0.00149081	0.0156331	VCL/FLNA/FBLN5/RAB11A	4
BP	GO:0006026	aminoglycan catabolic process	3/134	32/18800	0.00150971	0.015708	TGFB1/PGLYRP1/CHI3L1	3
BP	GO:1901889	negative regulation of cell junction assembly	3/134	32/18800	0.00150971	0.015708	ARHGAP6/CORO1C/THBS1	3
BP	GO:0010634	positive regulation of epithelial cell migration	6/134	174/18800	0.00155856	0.0161535	MAPRE2/RAB11A/TGFB1/TMSB4X/THBS1/SPARC	6
BP	GO:0140694	non-membrane-bounded organelle assembly	9/134	379/18800	0.0015977	0.0164952	MSN/DBNL/FLNA/MAPRE1/MAPRE2/TPM1/CSRP1/ACTA1/RAB11A	9
BP	GO:0045907	positive regulation of vasoconstriction	3/134	33/18800	0.00165208	0.016991	FGB/FGG/FGA	3
BP	GO:0001649	osteoblast differentiation	7/134	241/18800	0.00172475	0.0176704	HSPE1/TPM4/H3-3B/PDLIM7/ILK/SPP1/LTF	7
BP	GO:0048675	axon extension	5/134	121/18800	0.00175284	0.0178897	DBNL/VCL/CTTN/RAB11A/DBN1	5
BP	GO:0022612	gland morphogenesis	5/134	123/18800	0.0018838	0.0191532	MSN/PDGFA/CPB2/SLC9A3R1/TGFB1	5
BP	GO:0010762	regulation of fibroblast migration	3/134	35/18800	0.00196137	0.0198663	CORO1C/TGFB1/THBS1	3
BP	GO:0060999	positive regulation of dendritic spine development	3/134	36/18800	0.0021286	0.0214788	DBNL/CAMK1/DBN1	3
BP	GO:0003330	regulation of extracellular matrix constituent secretion	2/134	10/18800	0.00218577	0.0218088	RGCC/CPB2	2
BP	GO:1901203	positive regulation of extracellular matrix assembly	2/134	10/18800	0.00218577	0.0218088	RGCC/TGFB1	2
BP	GO:2000425	regulation of apoptotic cell clearance	2/134	10/18800	0.00218577	0.0218088	C3/C4B	2
BP	GO:0043154	negative regulation of cysteine-type endopeptidase activity involved in apoptotic process	4/134	77/18800	0.00223373	0.0222044	SNCA/PARK7/THBS1/PRDX5	4
BP	GO:0071621	granulocyte chemotaxis	5/134	128/18800	0.00224241	0.0222082	RARRES2/PPIB/PF4/PF4V1/THBS1	5
BP	GO:0061564	axon development	10/134	479/18800	0.00229652	0.022635	APLP2/ACTB/VASP/DBNL/VCL/FLNA/CTTN/RAB11A/SPP1/DBN1	10
BP	GO:0043123	positive regulation of I-kappaB kinase/NF-kappaB signaling	6/134	188/18800	0.00230244	0.022635	ECM1/GAPDH/FLNA/EEF1D/LTF/MTDH	6
BP	GO:0043122	regulation of I-kappaB kinase/NF-kappaB signaling	7/134	254/18800	0.00231971	0.0227213	ECM1/GAPDH/SUMO4/FLNA/EEF1D/LTF/MTDH	7
BP	GO:0043537	negative regulation of blood vessel endothelial cell migration	4/134	78/18800	0.00234163	0.0228523	HRG/RGCC/TGFB1/THBS1	4
BP	GO:1901654	response to ketone	6/134	190/18800	0.00242736	0.0236028	MSN/F5/PARK7/SPP1/TGFB1/THBS1	6
BP	GO:0006022	aminoglycan metabolic process	5/134	131/18800	0.00248009	0.0240276	ITIH4/HPSE/TGFB1/PGLYRP1/CHI3L1	5
BP	GO:0048246	macrophage chemotaxis	3/134	38/18800	0.00248902	0.0240276	RARRES2/AZU1/THBS1	3
BP	GO:1900180	regulation of protein localization to nucleus	5/134	132/18800	0.00256324	0.024655	SUMO4/F2/FLNA/PARK7/TGFB1	5
BP	GO:0010638	positive regulation of organelle organization	10/134	487/18800	0.00258785	0.0248026	RGCC/MSN/VASP/SNCA/MAPRE1/TPM1/CTTN/MTSS1/CCN2/PARK7	10
BP	GO:0051673	membrane disruption in another organism	2/134	11/18800	0.00265905	0.0252138	DEFA1B/LTF	2
BP	GO:0070944	neutrophil-mediated killing of bacterium	2/134	11/18800	0.00265905	0.0252138	F2/AZU1	2
BP	GO:0071394	cellular response to testosterone stimulus	2/134	11/18800	0.00265905	0.0252138	MSN/SPP1	2
BP	GO:0014912	negative regulation of smooth muscle cell migration	3/134	39/18800	0.0026825	0.0252571	IGFBP3/TPM1/SERPINE1	3
BP	GO:0045773	positive regulation of axon extension	3/134	39/18800	0.0026825	0.0252571	DBNL/RAB11A/DBN1	3
BP	GO:0043393	regulation of protein binding	6/134	196/18800	0.00283286	0.0265792	ACTB/MAPRE1/CAMK1/SLPI/PARK7/SPON1	6
BP	GO:0014910	regulation of smooth muscle cell migration	4/134	83/18800	0.00293535	0.0274445	IGFBP3/PDGFA/TPM1/SERPINE1	4
BP	GO:0022406	membrane docking	4/134	84/18800	0.00306534	0.0283087	MSN/STX7/RAB15/RAB7A	4
BP	GO:1900182	positive regulation of protein localization to nucleus	4/134	84/18800	0.00306534	0.0283087	F2/FLNA/PARK7/TGFB1	4
BP	GO:0033574	response to testosterone	3/134	41/18800	0.0030967	0.0283087	MSN/SPP1/THBS1	3
BP	GO:0050808	synapse organization	9/134	419/18800	0.00313673	0.0283087	C3/ACTB/DBNL/SNCA/FLNA/CAMK1/CRKL/CTTN/DBN1	9
BP	GO:0002863	positive regulation of inflammatory response to antigenic stimulus	2/134	12/18800	0.00317599	0.0283087	C3/PARK7	2
BP	GO:0010642	negative regulation of platelet-derived growth factor receptor signaling pathway	2/134	12/18800	0.00317599	0.0283087	SNCA/SLC9A3R1	2
BP	GO:0033629	negative regulation of cell adhesion mediated by integrin	2/134	12/18800	0.00317599	0.0283087	HRG/SERPINE1	2
BP	GO:0033690	positive regulation of osteoblast proliferation	2/134	12/18800	0.00317599	0.0283087	HPSE/LTF	2
BP	GO:0034333	adherens junction assembly	2/134	12/18800	0.00317599	0.0283087	ACTB/VCL	2
BP	GO:0042416	dopamine biosynthetic process	2/134	12/18800	0.00317599	0.0283087	SNCA/PARK7	2
BP	GO:0051583	dopamine uptake involved in synaptic transmission	2/134	12/18800	0.00317599	0.0283087	SNCA/PARK7	2
BP	GO:0051934	catecholamine uptake involved in synaptic transmission	2/134	12/18800	0.00317599	0.0283087	SNCA/PARK7	2
BP	GO:0060312	regulation of blood vessel remodeling	2/134	12/18800	0.00317599	0.0283087	HRG/TGFB1	2
BP	GO:0070943	neutrophil-mediated killing of symbiont cell	2/134	12/18800	0.00317599	0.0283087	F2/AZU1	2
BP	GO:1901888	regulation of cell junction assembly	6/134	201/18800	0.00320789	0.028498	HRG/VCL/ARHGAP6/SNCA/CORO1C/THBS1	6
BP	GO:0045022	early endosome to late endosome transport	3/134	42/18800	0.00331769	0.0293758	MSN/FLNA/RAB7A	3
BP	GO:0033627	cell adhesion mediated by integrin	4/134	86/18800	0.003337	0.0294493	HRG/CRKL/FERMT3/SERPINE1	4
BP	GO:0000302	response to reactive oxygen species	6/134	203/18800	0.00336784	0.029563	HBB/HBA2/TPM1/FBLN5/PARK7/PRDX5	6
BP	GO:0001894	tissue homeostasis	7/134	272/18800	0.0033915	0.029563	ACTB/VCL/CORO1A/CCN2/SPP1/LTF/RAB7A	7
BP	GO:0043547	positive regulation of GTPase activity	7/134	272/18800	0.0033915	0.029563	MYO9A/ARHGAP45/ARHGAP6/MAPRE2/CORO1C/CRKL/PRTN3	7
BP	GO:0048284	organelle fusion	5/134	141/18800	0.00340516	0.029563	SNCA/CORO1A/SNAP23/STX7/RAB7A	5
BP	GO:0070555	response to interleukin-1	5/134	141/18800	0.00340516	0.029563	FGB/FGG/SNCA/CAMP/CHI3L1	5
BP	GO:0043281	regulation of cysteine-type endopeptidase activity involved in apoptotic process	6/134	204/18800	0.00345001	0.0298554	HSPE1/SNCA/CCN2/PARK7/THBS1/PRDX5	6
BP	GO:0010038	response to metal ion	8/134	351/18800	0.00370785	0.0319287	FGB/FGG/SNCA/ACTA1/PARK7/FGA/STIM1/THBS1	8
BP	GO:0007409	axonogenesis	9/134	430/18800	0.00371872	0.0319287	APLP2/ACTB/VASP/DBNL/VCL/CTTN/RAB11A/SPP1/DBN1	9
BP	GO:0051592	response to calcium ion	5/134	144/18800	0.00372542	0.0319287	FGB/FGG/FGA/STIM1/THBS1	5
BP	GO:1904062	regulation of cation transmembrane transport	8/134	352/18800	0.00377181	0.0321437	F2/SNCA/FLNA/CORO1A/SLC9A3R1/PARK7/STIM1/TMSB4X	8
BP	GO:0097581	lamellipodium organization	4/134	89/18800	0.00377454	0.0321437	HRG/VCL/CORO1C/CTTN	4
BP	GO:0010799	regulation of peptidyl-threonine phosphorylation	3/134	44/18800	0.00378807	0.0321565	AZU1/TGFB1/CHI3L1	3
BP	GO:0043542	endothelial cell migration	7/134	279/18800	0.00389741	0.03298	HRG/RGCC/FSTL1/TGFB1/TMSB4X/THBS1/SPARC	7
BP	GO:0014909	smooth muscle cell migration	4/134	91/18800	0.0040869	0.0344743	IGFBP3/PDGFA/TPM1/SERPINE1	4
BP	GO:1904064	positive regulation of cation transmembrane transport	5/134	148/18800	0.00418532	0.0351936	F2/SNCA/FLNA/STIM1/TMSB4X	5
BP	GO:0051492	regulation of stress fiber assembly	4/134	92/18800	0.00424944	0.0355852	RGCC/ARHGAP6/TPM1/CCN2	4
BP	GO:0001974	blood vessel remodeling	3/134	46/18800	0.00429714	0.0355852	HRG/FLNA/TGFB1	3
BP	GO:0070741	response to interleukin-6	3/134	46/18800	0.00429714	0.0355852	FGG/CAMP/CHI3L1	3
BP	GO:0085029	extracellular matrix assembly	3/134	46/18800	0.00429714	0.0355852	RGCC/FBLN5/TGFB1	3
BP	GO:0002864	regulation of acute inflammatory response to antigenic stimulus	2/134	14/18800	0.00433836	0.0355852	C3/PARK7	2
BP	GO:0030049	muscle filament sliding	2/134	14/18800	0.00433836	0.0355852	MYL6/TPM1	2
BP	GO:0031115	negative regulation of microtubule polymerization	2/134	14/18800	0.00433836	0.0355852	SNCA/MAPRE1	2
BP	GO:0070942	neutrophil mediated cytotoxicity	2/134	14/18800	0.00433836	0.0355852	F2/AZU1	2
BP	GO:0030516	regulation of axon extension	4/134	93/18800	0.00441629	0.0360036	DBNL/CTTN/RAB11A/DBN1	4
BP	GO:0045185	maintenance of protein location	4/134	93/18800	0.00441629	0.0360036	FLNA/PARK7/DBN1/TMSB4X	4
BP	GO:0043535	regulation of blood vessel endothelial cell migration	5/134	150/18800	0.00442987	0.0360045	HRG/RGCC/TGFB1/TMSB4X/THBS1	5
BP	GO:0008360	regulation of cell shape	5/134	151/18800	0.00455589	0.0369165	MSN/F2/CORO1A/SLC9A3R1/TPM1	5
BP	GO:0001738	morphogenesis of a polarized epithelium	4/134	94/18800	0.00458751	0.0370604	MYO9A/MSN/ACTB/SLC9A3R1	4
BP	GO:0007249	I-kappaB kinase/NF-kappaB signaling	7/134	288/18800	0.00462987	0.03729	ECM1/GAPDH/SUMO4/FLNA/EEF1D/LTF/MTDH	7
BP	GO:0002449	lymphocyte mediated immunity	8/134	365/18800	0.0046836	0.0376094	C3/C8B/CORO1A/C4B/HLA-DQB1/STX7/TGFB1/CLC	8
BP	GO:0002685	regulation of leukocyte migration	6/134	218/18800	0.00476376	0.0381386	ECM1/MSN/RARRES2/CRKL/THBS1/SERPINE1	6
BP	GO:0061028	establishment of endothelial barrier	3/134	48/18800	0.00484579	0.0386795	MSN/HPSE/VCL	3
BP	GO:0032091	negative regulation of protein binding	4/134	96/18800	0.00494324	0.039186	ACTB/CAMK1/SLPI/PARK7	4
BP	GO:1902414	protein localization to cell junction	4/134	96/18800	0.00494324	0.039186	ACTB/VCL/RAB27B/RAB11A	4
BP	GO:0010763	positive regulation of fibroblast migration	2/134	15/18800	0.00498252	0.039186	TGFB1/THBS1	2
BP	GO:0045346	regulation of MHC class II biosynthetic process	2/134	15/18800	0.00498252	0.039186	PF4/AZU1	2
BP	GO:0099638	endosome to plasma membrane protein transport	2/134	15/18800	0.00498252	0.039186	RAB11A/RAB7A	2
BP	GO:0051222	positive regulation of protein transport	7/134	293/18800	0.00507932	0.0398302	FGB/FGG/FLNA/CAMK1/FGA/TGFB1/UBE2L3	7
BP	GO:0010596	negative regulation of endothelial cell migration	4/134	97/18800	0.00512786	0.0400933	HRG/RGCC/TGFB1/THBS1	4
BP	GO:0034332	adherens junction organization	3/134	50/18800	0.00543487	0.0422466	ACTB/VCL/MTSS1	3
BP	GO:1903053	regulation of extracellular matrix organization	3/134	50/18800	0.00543487	0.0422466	RGCC/CPB2/TGFB1	3
BP	GO:0033275	actin-myosin filament sliding	2/134	16/18800	0.00566784	0.0435511	MYL6/TPM1	2
BP	GO:0045342	MHC class II biosynthetic process	2/134	16/18800	0.00566784	0.0435511	PF4/AZU1	2
BP	GO:0045651	positive regulation of macrophage differentiation	2/134	16/18800	0.00566784	0.0435511	PF4/TGFB1	2
BP	GO:1901201	regulation of extracellular matrix assembly	2/134	16/18800	0.00566784	0.0435511	RGCC/TGFB1	2
BP	GO:0043277	apoptotic cell clearance	3/134	51/18800	0.00574481	0.0438904	C3/C4B/THBS1	3
BP	GO:0051496	positive regulation of stress fiber assembly	3/134	51/18800	0.00574481	0.0438904	RGCC/TPM1/CCN2	3
BP	GO:0048588	developmental cell growth	6/134	227/18800	0.00578302	0.0440564	DBNL/VCL/CTTN/RAB11A/SPP1/DBN1	6
BP	GO:0110020	regulation of actomyosin structure organization	4/134	101/18800	0.0059125	0.0449148	RGCC/ARHGAP6/TPM1/CCN2	4
BP	GO:0071356	cellular response to tumor necrosis factor	6/134	229/18800	0.00602961	0.0456747	EIF5A/ILK/CAMP/TMSB4X/THBS1/CHI3L1	6
BP	GO:2000677	regulation of transcription regulatory region DNA binding	3/134	52/18800	0.00606516	0.0458142	PARK7/TGFB1/TMSB4X	3
BP	GO:0032677	regulation of interleukin-8 production	4/134	102/18800	0.00612045	0.0461016	PARK7/TMSB4X/SERPINE1/CHI3L1	4
BP	GO:0010594	regulation of endothelial cell migration	6/134	230/18800	0.00615574	0.0462372	HRG/RGCC/TGFB1/TMSB4X/THBS1/SPARC	6
BP	GO:0030307	positive regulation of cell growth	5/134	163/18800	0.00627354	0.0467282	F2/DBNL/H3-3B/RAB11A/DBN1	5
BP	GO:0061025	membrane fusion	5/134	163/18800	0.00627354	0.0467282	SNCA/CORO1A/SNAP23/STX7/RAB7A	5
BP	GO:0099173	postsynapse organization	5/134	163/18800	0.00627354	0.0467282	ACTB/DBNL/CRKL/CTTN/DBN1	5
BP	GO:0032637	interleukin-8 production	4/134	103/18800	0.00633321	0.0468985	PARK7/TMSB4X/SERPINE1/CHI3L1	4
BP	GO:1903076	regulation of protein localization to plasma membrane	4/134	103/18800	0.00633321	0.0468985	ACTB/STX7/TGFB1/SPTBN1	4
BP	GO:0001845	phagolysosome assembly	2/134	17/18800	0.00639371	0.0468985	CORO1A/RAB7A	2
BP	GO:0045217	cell-cell junction maintenance	2/134	17/18800	0.00639371	0.0468985	MTSS1/PRTN3	2
BP	GO:0090494	dopamine uptake	2/134	17/18800	0.00639371	0.0468985	SNCA/PARK7	2
BP	GO:0016050	vesicle organization	7/134	306/18800	0.00640163	0.0468985	SNCA/CORO1A/CORO1C/SNAP23/RAB11A/STX7/RAB7A	7
BP	GO:0030198	extracellular matrix organization	7/134	307/18800	0.00651304	0.047343	LOXL1/RGCC/CPB2/FBLN5/CCN2/TGFB1/ELN	7
BP	GO:0002444	myeloid leukocyte mediated immunity	4/134	104/18800	0.00655083	0.047343	C3/F2/SNAP23/AZU1	4
BP	GO:0014812	muscle cell migration	4/134	104/18800	0.00655083	0.047343	IGFBP3/PDGFA/TPM1/SERPINE1	4
BP	GO:0046822	regulation of nucleocytoplasmic transport	4/134	104/18800	0.00655083	0.047343	FLNA/CAMK1/PARK7/TGFB1	4
BP	GO:0050830	defense response to Gram-positive bacterium	4/134	104/18800	0.00655083	0.047343	RARRES2/CAMP/DEFA1B/PGLYRP1	4
BP	GO:0043062	extracellular structure organization	7/134	308/18800	0.00662589	0.0477564	LOXL1/RGCC/CPB2/FBLN5/CCN2/TGFB1/ELN	7
BP	GO:0060560	developmental growth involved in morphogenesis	6/134	234/18800	0.00667958	0.0480139	DBNL/VCL/CTTN/RAB11A/SPP1/DBN1	6
BP	GO:1904951	positive regulation of establishment of protein localization	7/134	309/18800	0.00674019	0.0483198	FGB/FGG/FLNA/CAMK1/FGA/TGFB1/UBE2L3	7
BP	GO:0045229	external encapsulating structure organization	7/134	310/18800	0.00685595	0.0490182	LOXL1/RGCC/CPB2/FBLN5/CCN2/TGFB1/ELN	7
BP	GO:0048008	platelet-derived growth factor receptor signaling pathway	3/134	55/18800	0.00708945	0.0499859	SNCA/PDGFA/SLC9A3R1	3
BP	GO:0060998	regulation of dendritic spine development	3/134	55/18800	0.00708945	0.0499859	DBNL/CAMK1/DBN1	3
BP	GO:1905517	macrophage migration	3/134	55/18800	0.00708945	0.0499859	RARRES2/AZU1/THBS1	3
BP	GO:0006957	complement activation, alternative pathway	2/134	18/18800	0.00715953	0.0499859	C3/C8B	2
BP	GO:0010759	positive regulation of macrophage chemotaxis	2/134	18/18800	0.00715953	0.0499859	RARRES2/THBS1	2
BP	GO:0032026	response to magnesium ion	2/134	18/18800	0.00715953	0.0499859	SNCA/THBS1	2
BP	GO:0035372	protein localization to microtubule	2/134	18/18800	0.00715953	0.0499859	MAPRE1/MAPRE2	2
BP	GO:0045653	negative regulation of megakaryocyte differentiation	2/134	18/18800	0.00715953	0.0499859	H4C14/PF4	2
BP	GO:1902683	regulation of receptor localization to synapse	2/134	18/18800	0.00715953	0.0499859	STX7/DBN1	2

## Sheet: Table S5
Table S5. The enriched KEGG pathways for all the DEPs of LTPPs
ID	Description	GeneRatio	BgRatio	pvalue	p.adjust	qvalue	geneID	Count
hsa04610	Complement and coagulation cascades	11/75	85/8160	2.30093e-10	3.58945e-08	3.07598e-08	2244/2266/718/732/2153/2147/1361/2162/721/2243/5054	11
hsa04611	Platelet activation	11/75	124/8160	1.37378e-08	1.07155e-06	9.18266e-07	2244/2266/60/7408/2147/7094/2814/83706/8773/2243/6786	11
hsa04510	Focal adhesion	11/75	201/8160	1.90129e-06	9.88671e-05	8.47242e-05	60/7791/7408/7094/7414/2316/5154/3611/1399/6696/7057	11
hsa04613	Neutrophil extracellular trap formation	10/75	190/8160	8.23557e-06	0.000321187	0.000275241	2244/2266/718/60/3021/8370/566/8334/2243/820	10
hsa05410	Hypertrophic cardiomyopathy	6/75	90/8160	0.000166417	0.00462636	0.00396456	60/7170/7171/7169/7168/7040	6
hsa05322	Systemic lupus erythematosus	7/75	136/8160	0.00023643	0.00462636	0.00396456	718/732/3021/8370/8334/721/3119	7
hsa05150	Staphylococcus aureus infection	6/75	96/8160	0.000237249	0.00462636	0.00396456	2266/718/721/820/3119/728358	6
hsa05414	Dilated cardiomyopathy	6/75	96/8160	0.000237249	0.00462636	0.00396456	60/7170/7171/7169/7168/7040	6
hsa04145	Phagosome	7/75	152/8160	0.000465984	0.00807706	0.00692164	718/60/11151/3119/8417/7057/7879	7
hsa05100	Bacterial invasion of epithelial cells	5/75	77/8160	0.000676758	0.0105574	0.00904719	60/7414/3611/1399/2017	5
hsa05144	Malaria	4/75	50/8160	0.00110107	0.0156151	0.0133814	3043/3040/7040/7057	4
hsa05171	Coronavirus disease - COVID-19	8/75	232/8160	0.00123643	0.0160735	0.0137742	2244/2266/718/732/2147/2162/721/2243	8
hsa05131	Shigellosis	8/75	247/8160	0.00184217	0.022106	0.0189437	718/60/7094/7414/3021/3611/1399/2017	8
hsa05205	Proteoglycans in cancer	7/75	205/8160	0.00266572	0.0297037	0.0254546	4478/60/10855/2316/2017/7040/7057	7
hsa04810	Regulation of actin cytoskeleton	7/75	218/8160	0.00375268	0.0390279	0.033445	4478/60/2147/7414/5154/1399/7114	7
hsa04530	Tight junction	6/75	169/8160	0.00446881	0.0424915	0.0364131	4637/4478/60/7408/9368/2017	6
hsa05143	African trypanosomiasis	3/75	37/8160	0.00463048	0.0424915	0.0364131	3043/3040/8542	3

## Sheet: Table S6
Table S6. The DEPs between LTPPs-NH and HCs
Protein	Description	Gene	FC (LTPP-NH/HC)	log2FC (LTPP-NH/HC)	FDR	LTPP04	LTPP06	LTPP07	LTPP08	LTPP10	LTPP11	LTPP12	JK001S	JK002S	JK003S	JK004S	JK005S	JK006S	JK007S	JK008S	JK009S	JK010S	JK011S	JK012S	JK013S	JK014S	JK015S
W8QEY1	Lactoferrin	W8QEY1	870.589	9.76585	1.67749e-05	64469.5	98067.5	25943.1	67376.8	25060.8	20669.1	82954.9	0	411.923	0	0	0	0	0	0	0	534.583	0	0	0	0	0
P00488	Coagulation factor XIII A chain	F13A1	212.232	7.7295	1.28738e-05	1.3228e+06	1293495	462520	155390	1.19276e+06	705257	622248	25637.6	4410.25	2008.6	0	0	0	0	1833.93	1085.81	4789.25	2432.1	6284.65	4005.41	4017.57	1596.53
P06753	Tropomyosin alpha-3 chain	TPM3	91.3185	6.51283	0.00144101	13397.6	0	23312.6	53783.1	12169.1	20866.2	16009	0	0	0	0	0	0	0	1286.36	0	0	0	1988	0	0	0
P20160	Azurocidin	AZU1	63.8989	5.99772	3.52498e-05	75863	124425	28697	49366	43281	22854.5	64181.3	1805.44	0	0	0	0	3744.95	0	3499.21	0	0	0	1527.96	3127.17	0	0
A0A024QZV0	Epididymis secretory sperm binding protein	hCG_1811539	60.8774	5.92784	1.19842e-06	9129.54	8526.7	5355.95	4037.66	14816.6	13727.2	15384.1	0	0	1329.28	0	0	0	0	0	0	0	0	1169.1	0	0	0
O00194	Ras-related protein Rab-27B	RAB27B	58.3028	5.86549	7.43271e-05	8649.35	8754.12	27490.2	37818.7	27206.7	7747.24	14917.3	0	977.229	0	0	0	0	0	0	0	2530.23	0	0	0	0	1365.51
B7ZKJ8	ITIH4 protein	ITIH4	49.5261	5.63012	1.60832e-06	293264	281909	262265	88722.1	325221	77000.7	183876	0	3667.58	4947.94	9643.18	7021.89	0	0	7332.1	6619.42	0	11846.1	499.486	13853.6	0	0
A0A087WUZ3	Spectrin beta chain	SPTBN1	46.8257	5.54923	8.89895e-09	5209.13	4479.03	3102.2	3130.32	5542.96	4228.01	6665.86	0	0	1036.87	0	0	0	0	0	0	0	443.886	0	0	0	0
B2MUD5	Neutrophil elastase (Fragment)	ELA2	42.5253	5.41025	1.09984e-05	13750.6	33087.9	25271.5	19482.9	8754.49	5753.04	19183.5	0	1210.74	0	0	0	0	2799.96	2302.38	0	0	0	0	0	0	0
A5YM41	MTSS1 protein	MTSS1	39.7911	5.31437	0.00145416	0	6337.23	0	8511.31	10513.4	6725.68	15736.3	0	0	1360.74	0	0	0	0	0	0	1214.71	0	0	0	0	0
B4DEA3	cDNA FLJ56531, highly similar to UV excision repair protein RAD23 homolog B		32.3413	5.01531	1.07785e-07	10192.6	4463.51	11316.7	12111.7	11586.4	4799.16	9309.24	0	2346.47	0	0	0	0	0	0	0	1879.39	0	0	0	0	0
A0A024R9D2	Metadherin, isoform CRA_a	MTDH	32.0761	5.00343	1.59411e-07	9592.33	5294.03	5352.82	4396.14	5213.75	8153.32	11044.1	0	1425.75	1850.82	0	0	0	0	0	0	0	0	0	0	0	0
A0A024R7Z9	Platelet-derived growth factor alpha polypeptide, isoform CRA_a	PDGFA	26.5668	4.73155	8.31081e-08	24484	18134	21350.5	12035.7	30118.9	10635.8	23102.6	0	0	4486.05	0	0	0	0	0	0	0	1404.53	2986.06	2404.47	0	0
A0A384MDU9	Dynactin 2 (P50), isoform CRA_c	DCTN2	26.4643	4.72598	7.66806e-05	39399.6	0	18270	11524.8	33748.9	35714.4	30857.5	0	2300.57	8163.59	0	0	0	0	0	0	0	3261.75	0	0	0	0
V9HW25	Epididymis secretory protein Li 273	HEL-S-273	26.1099	4.70652	7.16386e-05	12485.6	10554	15949.6	0	29855.9	23074.6	24609.2	0	1995.88	3058.85	0	0	0	0	0	0	0	1821.98	2686.91	0	0	0
A0A024R5W6	Tropomyosin 1 (Alpha), isoform CRA_a	TPM1	25.7181	4.68471	1.66459e-05	26009.1	14456.2	12191.7	11744.8	34079.9	47915.7	37019	0	1332.33	1766.82	2324.13	0	0	0	1328.44	857.164	0	2814.85	4858.67	0	0	0
B0YIY3	Calcium/calmodulin-dependent protein kinase I, isoform CRA_a	CAMK1	21.067	4.39692	1.36213e-06	9248.88	5736.47	3234.03	9973.89	3943.27	11607.4	9602.88	0	0	1378.3	0	1449.81	1065.18	0	0	0	0	0	1532.93	0	0	0
J3KRE2	Rho GDP-dissociation inhibitor 1	ARHGDIA	18.5382	4.21243	0.000201761	3450.77	2129.1	0	3668.88	3738.76	7518.16	4996.69	0	1116.6	0	0	0	0	0	0	0	0	1007.41	823.84	0	0	0
H0YI08	Protein MRVI1	MRVI1	17.7957	4.15345	5.37632e-08	7516.54	6262.66	7225.24	5031.13	8497.64	10264.3	6007.08	0	1840.62	4277	0	0	0	0	0	0	0	0	0	0	0	0
A0A087WWU8	Tropomyosin alpha-3 chain	TPM3	17.7349	4.14852	4.28894e-08	37382.4	26195.4	30504.5	37592.9	55706.6	64714.3	54803	2170.59	1684.85	1862.65	4218.2	2241.81	1888.05	2493.35	1576.39	262.711	2110.45	2637.01	4685.7	1962.94	2191.25	5095.75
B7Z555	cDNA FLJ55311, highly similar to Complement component C8 beta chain		17.4561	4.12566	6.24399e-09	1771991	1.3879e+06	969003	1.03546e+06	1.25727e+06	1.07284e+06	869213	56750	43778.7	57030.3	75612.8	70903.9	77140	87213.6	53499	83326.1	66082.5	59721.3	64751.2	81722.4	78425.6	70740.7
P12724	Eosinophil cationic protein	RNASE3	16.4396	4.03911	0.00275072	17237	37463	3271.24	6339.36	15489.6	7539.58	12123	10560.3	0	0	0	0	0	0	0	721.347	0	0	864.895	818.107	0	0
A0A2X0U2E5	ARHGAP45 (Fragment)	ARHGAP45	15.8072	3.98251	1.31145e-07	55432.2	33119.2	22480.9	41001.7	31543.6	22824.6	29937.8	0	8087.16	8922.61	0	3537.52	0	0	0	3475.55	0	4394.93	3621.01	0	0	0
E7EUF1	Ectonucleotide pyrophosphatase/phosphodiesterase family member 2	ENPP2	15.7203	3.97456	4.64037e-05	1845.29	1632.55	1919.64	2011.83	0	1998.93	1006.88	0	0	0	0	0	0	0	0	367.376	1052.32	0	0	0	0	0
B4DF19	cDNA FLJ50099, highly similar to Endothelin-converting enzyme 2		15.2205	3.92795	1.71628e-08	12081788	7.97095e+06	7.0768e+06	10430109	6157861	5589012	6936605	615576	234851	360709	686309	539648	644697	732859	402153	536694	620469	390982	414171	479115	560769	699314
H7BYY1	Tropomyosin 1 (Alpha), isoform CRA_m	TPM1	14.4442	3.85241	2.81362e-07	8247.3	9475.31	7877.91	7002.19	7669.21	6778.81	14758.6	0	0	1746.6	0	0	0	0	3658.71	0	3764.38	0	0	0	0	0
P23284	Peptidyl-prolyl cis-trans isomerase B	PPIB	13.6826	3.77427	1.73094e-08	12081.5	6023.21	14141.6	8801.29	9209.76	10705	8481.76	0	2371.26	1655.41	0	0	1442.95	0	1709.9	0	2845.47	850.786	0	0	0	0
Q59EK1	Adducin 3 isoform a variant (Fragment)		13.5392	3.75907	2.60928e-06	2894.34	2190.84	2494.23	3080.3	3900.61	6437.36	4803.22	0	0	741.086	0	0	0	0	0	0	0	0	1343.51	627.983	1370.93	0
B4DXK0	Protein DBF4 homolog A	DBF4	13.26	3.72901	0.00472535	4014.82	5092.94	3315.95	0	8038.11	0	4408.63	0	0	0	0	0	0	3543.87	0	0	0	475.275	0	0	0	0
P40197	Platelet glycoprotein V	GP5	11.8605	3.56809	7.43404e-06	72269.9	52126.1	83410	115068	34676.9	28247.7	51533.8	6898.18	5571.39	4204.93	6362.97	7082.74	8485.25	7999.35	5464.99	5030.68	2175.65	4268.16	4672.22	4713.59	6083.82	0
A7L3I8	Elastin	ELN	11.7548	3.55518	0.00633912	6983.72	4290.72	4244.96	0	14006.3	14992.9	1532.94	0	2100.25	0	0	2170.81	0	0	1494.53	0	581.907	2047.5	0	0	0	0
A0A024R9T6	HCG17415, isoform CRA_a	SLAIN2	11.5837	3.53402	0.0014857	0	0	2469.86	2269.49	2528.82	2551.48	3113.19	0	1256.67	1135.77	0	0	0	0	0	0	0	0	0	0	0	0
P63241	Eukaryotic translation initiation factor 5A-1	EIF5A	11.3805	3.50849	5.19112e-08	6332.43	3768.54	7980.16	4405.17	7546.91	7243.41	5149.89	0	1449.5	453.758	0	0	0	0	617.513	1945.23	2271.02	331.167	920.394	0	0	0
P01024	Complement C3	C3	11.022	3.46231	0.000200498	4154069	16938314	8263337	4.81347e+06	3.31188e+06	5.82501e+06	12622089	227699	589528	764659	630652	1.06951e+06	677033	1.28682e+06	677517	667638	1.10653e+06	387288	495006	879561	799496	614422
A0A024QZL1	Proteoglycan 1, secretory granule, isoform CRA_a	PRG1	10.6234	3.40917	0.00375222	41082.7	13630.6	15270.5	24761	28115.4	79588.3	107351	0	14711.4	26870.5	0	0	0	0	0	10556.4	0	0	10351.7	0	0	0
B2RAU5	Sorting nexin		9.91166	3.30913	0.000390546	2654.26	2552.13	2596.1	822.31	2519.6	5383.59	6039.38	0	1476.16	2473.68	0	0	0	0	0	929.121	0	0	0	0	0	0
A0A024QZB4	Sulfotransferase	hCG_1993905	9.80336	3.29328	9.22161e-05	7723.67	6082.42	4900.8	3482.27	14236.4	6001.69	4439.87	0	2235.09	1856.13	2803.16	0	0	0	2034.9	0	0	0	1315.12	0	0	0
A0A161I202	Lactoferrin	LTF	9.79718	3.29237	0.000742523	53176.5	123461	33978.1	53060.4	19645.7	15764.6	90718.1	5071.93	4515.15	2498.82	6498.96	3657.72	12289.5	9496.93	2673.86	8033.28	2735.59	5751.41	11118.4	2761.33	5906.74	2249.19
A0A090N7U9	Retinoic acid receptor responder (Tazarotene induced) 2	RARRES2	9.66529	3.27281	1.85973e-08	152764	155674	97216.2	95620.8	213956	198150	158921	7224.93	18640.5	25161.4	15135.3	17978.9	13712.2	11107.7	15597.1	22697.2	12721.9	12265	18331.5	23137.2	13514.7	10510.7
D6W5K2	Thymosin, beta 10, isoform CRA_a (Fragment)	TMSB10	9.65434	3.27118	0.00823166	11754.3	13148.3	0	0	13600.6	5804.29	5664.77	0	0	4385.89	0	0	0	0	0	0	0	0	0	6705.86	0	0
Q9NZN3	EH domain-containing protein 3	EHD3	9.57394	3.25911	0.000559246	89190.1	74601.2	19196	18866.9	91114.6	31635.9	81338.3	0	8190.57	11892.3	0	0	0	0	0	2267.56	812.578	3066.97	9083.43	55545.5	0	0
H0Y704	Zinc finger protein 185 (Fragment)	ZNF185	9.14707	3.19331	0.0014268	5762.16	2713.59	0	3175.52	6977.99	7358.96	5182.04	0	2432.69	0	0	0	0	0	0	0	4869.47	0	0	0	0	0
A0A024QZN4	Vinculin, isoform CRA_c	VCL	8.448	3.07861	4.41236e-08	135745	91679.5	105051	71840.9	143186	169929	164846	8640.45	12016	33969.5	28396.9	16364.2	7749.84	6635.5	9477.64	29423	5410.07	10000.6	17816.8	13685.8	11281.5	12924.2
E9PNJ4	Stromal interaction molecule 1	STIM1	8.25204	3.04475	1.21308e-06	13745.2	8449.23	8862.8	6779.81	11698.9	13271.7	9901.84	0	3035	5063.21	0	0	0	0	0	0	1433.11	2415.96	0	0	6933.61	0
A0A0G2JJG8	Megakaryocyte and platelet inhibitory receptor G6b	MPIG6B	8.19678	3.03506	2.21107e-08	79129.8	39262.1	50122	42873.3	54924.4	74331.7	71479.6	11534.6	5220.05	10221.6	9083.42	6087.43	10696.7	0	10853.6	4195.21	4108.41	8050.23	9901.79	6474.5	11312.2	0
A0A024R017	Histone H2A	HIST1H2AC	8.09484	3.017	0.000374214	14390.4	33890.9	8110.57	16389.6	9418.96	9493.22	11396.1	2185.35	5822.93	2685.17	804.078	2418.36	6603.36	2738.97	0	0	0	0	0	2197.11	0	1834.46
P67936	Tropomyosin alpha-4 chain	TPM4	7.95595	2.99203	3.94985e-09	135210	97234.3	108829	172742	89987.1	128413	109942	14732.2	9411.71	18190.5	13848.5	15575	17570.3	11732.7	12001.8	8586.23	9742.49	14584.1	31372.4	21330.2	23937.7	4265.26
Q27J81	Inverted formin-2	INF2	7.88171	2.97851	4.63865e-07	12171.2	13078.7	11719.3	5686.49	15579.9	19412	13433.7	0	2944.54	5731.94	0	1966.59	0	0	1699.06	1768.89	1643.65	0	3639.11	1890.38	3478.79	0
P0C0L5	Complement C4-B	C4B	7.86734	2.97588	0.0016368	9738891	30124460	12148703	4883481	3.60102e+06	7.79066e+06	17719110	811289	815217	1.20272e+06	2364322	1.41407e+06	2276155	2710053	2.39769e+06	2.8707e+06	1.45043e+06	895969	1.07143e+06	1.2663e+06	1286791	592729
A0A2Z6ATB6	Drebrin A	DBN1	7.85804	2.97417	0.00068208	9731.82	5681.77	20436	0	15703.3	10622.2	9781.39	0	1160.78	3459.5	0	0	2955.12	0	4316.65	0	0	2402.33	3174.55	344.18	1809.14	0
A0A087WZ51	Tumor protein D54	TPD52L2	7.73199	2.95084	2.42801e-06	3916.21	2053.49	6970.57	5821.64	4702.82	5522.43	5373.39	0	1183.52	1816.13	0	0	0	0	0	0	0	1476.67	1368.88	824.258	2853.28	0
B2RMS9	Inter-alpha (Globulin) inhibitor H4 (Plasma Kallikrein-sensitive glycoprotein)	ITIH4	7.64347	2.93423	1.63148e-08	1.63901e+06	1.59071e+06	2.15923e+06	1.54633e+06	2.00964e+06	826411	1.36894e+06	219524	119965	124885	295083	185515	265298	320205	246876	203498	287061	182291	152195	133355	173727	213711
P15907	Beta-galactoside alpha-2,6-sialyltransferase 1	ST6GAL1	7.49826	2.90656	9.38339e-06	13717.9	11497.9	7335.22	5276.36	7824.58	4926.29	9688.43	0	0	0	1493.21	0	1334.51	0	5536.1	28.8436	2064.21	0	2184.07	2958.45	1623.67	0
A0A0G2JH68	Protein diaphanous homolog 1	DIAPH1	7.35463	2.87865	0.00213886	15157.9	7199.8	8226.86	0	8523.56	23251.7	14604.9	0	5083.73	4909.64	0	0	0	0	0	0	5602.9	0	0	6828.32	0	0
P07998	Ribonuclease pancreatic	RNASE1	7.05529	2.8187	4.47559e-08	182092	200294	162381	100271	259516	153367	134891	9554.77	15758	30539.7	19898.1	34644.2	32005.4	20496.6	25931.5	27964.7	20111.8	22670.6	33801.5	32839	19719.7	16349.5
A0A024R1R5	Platelet-derived growth factor beta polypeptide (Simian sarcoma viral (V-sis) oncogene homolog), isoform CRA_a	PDGFB	6.94976	2.79696	7.07992e-05	5921.42	6246.89	4291.32	2199.69	4032.66	3339.3	5881.2	0	0	1577.75	0	0	0	0	0	0	0	4259.39	1222.72	0	2779.88	0
B4E1H5	cDNA FLJ51449, highly similar to Cell division cycle protein 20 homolog		6.92486	2.79178	0.00176189	1977.66	2933.21	1637.58	0	1864.24	2467.26	4532.67	0	0	622.044	0	0	0	0	1250.06	1279.72	1617.52	0	0	0	0	0
B4DRD7	cDNA FLJ54752, highly similar to Poly(rC)-binding protein 2		6.85864	2.77792	1.34064e-07	7889.67	12004.9	13218.6	11688.4	10625.8	12406.5	11079.3	0	1868.78	2757.53	5494.86	0	0	0	3169.56	6970.48	0	0	2445.48	0	1948.3	0
A0A0A0MRJ7	Coagulation factor V	F5	6.80221	2.766	1.42563e-07	55796	59077.4	84655	50893	78554.7	37293.2	34363.1	7287.2	5736.5	6627.11	10871.4	6062.69	10862.5	12078.9	6893.02	8929.02	10051.3	6184.42	7211.14	4470.53	8849.85	14093.2
O43182	Rho GTPase-activating protein 6	ARHGAP6	6.73485	2.75165	1.18212e-07	12765.4	5815.83	12864.7	10819.7	9726.31	13096.6	10639.3	0	2236.12	4751.3	0	4326.58	0	1792	1192.9	0	2568.76	1484.21	2951.05	2791.78	0	0
P00734	Prothrombin	F2	6.7211	2.7487	1.60584e-07	11551840	9102071	4866537	5416017	7.38164e+06	5.46005e+06	6.15318e+06	1.0963e+06	547614	1.10158e+06	1.38772e+06	1.0668e+06	1.28964e+06	1.26718e+06	1.0079e+06	1.17434e+06	836096	862279	906920	1.17585e+06	1.22621e+06	972965
P10153	Non-secretory ribonuclease	RNASE2	6.6766	2.73911	0.000200672	106740	67236.7	29689.5	16538.3	43631.7	34590.6	57956.5	3907.59	8465.96	9495.72	9640.14	6041.29	7488.83	5613.86	10930	8473.51	9011.48	6098.83	8387.48	11335.4	9491.11	0
B4E367	cDNA FLJ61564, highly similar to Plexin domain-containing protein 2		6.56875	2.71562	0.000691549	49177.7	19040.8	18303.6	16548.4	56476.2	18637.5	28608	0	3939.4	4490.34	0	2205.04	0	0	1483.19	3134.12	3328.79	3255.24	28134.3	6725.85	3958.27	6805.17
A6XND0	Insulin-like growth factor-binding protein 3	IGFBP3	6.54818	2.71109	5.27809e-09	1.60179e+06	1.14562e+06	793357	1.338e+06	1.28403e+06	1.28685e+06	892862	88452.3	84964.4	207387	146647	206402	229167	194012	166886	208554	184373	199569	192143	245935	151761	223786
A0A024RDE2	Secreted phosphoprotein 1 (Osteopontin, bone sialoprotein I, early T-lymphocyte activation 1), isoform CRA_b	SPP1	6.44813	2.68888	4.5969e-05	5652.98	11080.7	4637.07	4237.7	8305.73	7434.15	5206.95	0	97.7108	1460.38	0	0	0	0	3448.68	0	1606.2	477.353	4024.29	0	4356.71	0
P59665	Neutrophil defensin 1	DEFA1	6.26207	2.64664	0.000106532	3.78624e+06	4553690	1178862	1.62698e+06	2.50205e+06	910999	2.97738e+06	289142	207795	541549	218150	330840	417392	261793	695704	332154	357199	226446	671157	776135	420563	254804
A0A024RBI5	Coronin	CORO1C	6.24925	2.64368	2.78819e-07	13394.4	12022.3	5947.46	15788.3	11602	16778	15078.7	0	2163.27	5936.46	0	835.349	0	1113.08	2096.35	1078.72	4049.5	2120.44	4128.23	2239.72	1107.36	4201.89
A0A024RDB8	Heparanase, isoform CRA_a	HPSE	6.17756	2.62704	2.26059e-08	30961.5	28168.7	24478.2	49968.8	30977.9	31525.7	42887.5	4162.65	9521.46	8118.28	3648.69	3999.07	6477.69	5259.93	5316.07	2704.74	6917.32	3746.4	8815.26	2832.03	9048.41	2324.79
O15400	Syntaxin-7	STX7	6.04199	2.59502	2.98846e-05	8221	4857.8	13885.5	12520.9	10877	18420.4	12329.1	0	0	5978.71	0	0	7361.56	0	2919.83	0	0	3019.85	3123.92	1799	4564.29	0
A0A087X1X7	Elongation factor 1-delta	EEF1D	5.91409	2.56416	0.000706797	6026.8	0	7113.35	6056.48	7499.26	12492.8	9504.7	0	0	3825.08	0	0	0	0	3901.91	0	2197.22	1814.2	3750.36	2154.33	0	0
P03973	Antileukoproteinase	SLPI	5.8772	2.55513	0.000189647	82990.1	53981.9	54913.2	19426.9	113040	50340.6	26823.3	0	7092.57	13506.1	11321.5	16846.7	14643.3	6533.21	9152.63	12108.2	7736.27	6669.73	9922.46	14395.7	14955.2	1511.25
Q3ZCW2	Galectin-related protein	LGALSL	5.62381	2.49155	3.80242e-06	11389.4	10740.3	15136.1	21896.7	10190.9	15446.5	7723.25	4801.17	3273.84	4448.29	1318.69	1236.77	0	3684.35	3426.07	1474.04	5991.83	1306.68	1441.2	0	0	2851.46
A0A024R2K4	Leucine rich repeat (In FLII) interacting protein 2, isoform CRA_b	LRRFIP2	5.21569	2.38286	9.01883e-06	20734.9	17642.9	15955.2	11898.7	20805.8	14876.9	29896.1	0	0	13561.4	3445.56	1970.21	5619.61	0	5312.35	2395.91	0	4279.39	8380.14	4288.92	4900.65	0
E5RGN3	Copper transport protein ATOX1	ATOX1	5.05701	2.33829	1.6198e-06	9200.63	6700.21	15756.4	11051.7	8309.46	13032.6	7095.2	0	2750.49	3343.19	3141.68	0	3087.6	2934.7	3359.14	2082.79	2358.74	1813.97	2378.95	2896.23	0	0
A0A384NPR0	Epididymis secretory sperm binding protein		5.04755	2.33558	0.000283216	441631	693748	271716	233679	222744	111963	506461	51164	77423.5	96230.8	58046.3	51129.5	108243	111913	55908.9	74126.3	38320	72720.6	36034.5	77342	89569.3	55498.5
A0A024R611	Coronin	CORO1A	4.95724	2.30954	2.94951e-07	69758.2	37655.2	68904.9	63817.1	76677.5	112878	86204	16017.8	10108.9	19552.3	11688.7	9591.4	23718.3	27334.9	10356.8	6909.19	11901.9	10738.9	22925.1	9190.3	17810.4	15160.1
O00151	PDZ and LIM domain protein 1	PDLIM1	4.89574	2.29153	1.21073e-07	201096	146726	164765	121350	216369	270601	243155	25805.1	43421.9	79075.6	29565.1	26494.4	41078.5	26534.3	46167.2	28359.7	23884.8	37228.3	64302.3	43842.1	66156.5	15132.4
Q15365	Poly(rC)-binding protein 1	PCBP1	4.78836	2.25953	5.3868e-08	15377	13478.5	19004	22633.4	18711.7	16090.1	13752.7	0	4497.95	5963.41	0	4620.09	4050.44	5133.48	4473.89	2676.36	1571.72	3209.6	5079.17	3600.73	8398.49	0
P50402	Emerin	EMD	4.78014	2.25705	0.00669124	3994.34	4516.33	7492.1	0	4764.28	7142.29	5758.37	0	3075.94	6070.67	0	0	0	0	2090.26	0	0	0	3855.81	0	0	0
P26038	Moesin	MSN	4.62946	2.21084	1.98901e-08	20009	15568.9	17661.5	20575.3	20730.7	26096.7	25006.5	3977.13	3422.37	7878.89	7047.14	4066.52	4154.88	2884.8	3511.88	3064.12	1974.52	3869.54	5924.55	10518.2	5122.54	0
P10720	Platelet factor 4 variant	PF4V1	4.62733	2.21018	1.093e-06	22657132	15590847	15541420	8416224	18444208	10716634	22347764	2727503	3.1183e+06	5247809	3.19749e+06	5324734	4.00054e+06	2.06948e+06	3099787	1.74759e+06	1.91758e+06	2.32427e+06	5.27888e+06	5.80799e+06	5005429	1.79219e+06
A0A1S5UZ07	Talin-1	TLN1	4.50152	2.17041	1.30846e-07	74874	51496.3	59216.8	50262.7	83659.7	107973	79176.3	21183.2	10994.5	25563.5	10296.7	12365	18678.9	12386.9	12839.9	8123.17	15346	17574.3	25840.3	16504.9	21485.2	12001.9
Q15691	Microtubule-associated protein RP/EB family member 1	MAPRE1	4.43408	2.14863	1.36248e-06	12269.6	8047.9	22166.1	16781.2	19559	22964.8	19756.3	9231.37	3294.45	3688.99	3635.68	2806.76	6123.92	4645.38	3985.68	1270.13	4272.61	3224.29	4837.78	2903.85	4818.14	0
A8K2W3	cDNA FLJ78516		4.39368	2.13543	0.000854867	413143	117917	124784	72282.9	318123	198895	341220	38256.8	42664.2	88790.2	33572.5	41545.5	38982.6	67700.3	33729.4	30457.2	20117.2	36874.7	55149.6	35934.6	152736	57179.8
Q9UJU6	Drebrin-like protein	DBNL	4.3765	2.12978	3.66809e-06	11331.3	5342.16	6034.39	7375.17	7241.71	9784.42	7324.35	1042.78	2427.25	3748.29	0	2393.3	0	0	1584.41	1223.77	2251.97	1725.17	2627.85	2985.31	4642.08	0
A0A140VKA0	Caldesmon 1, isoform CRA_i	CALD1	4.34539	2.11949	1.27536e-07	64096.9	47031.7	73802.5	50674	63149	96393.9	88993.1	14324.5	14228.5	28741.6	9825.27	10724	19633.9	13266.8	13326.5	12499.8	11220.1	12013.8	24013.1	20406	26431.6	8090.76
A0A024R1A4	Ubiquitin-conjugating enzyme E2L 3, isoform CRA_a	UBE2L3	4.31156	2.10821	0.000963883	8975.06	7344.81	10305.9	18003.3	6801.55	11876	6355.64	0	2539.77	0	0	6254.38	0	0	0	1422.08	0	6306.79	5235.05	3785.63	9078.62	0
A0A384P5K2	Epididymis secretory sperm binding protein		4.27268	2.09514	5.08178e-05	53676.5	43194.5	22898	22765	54338.9	84837.2	60016	11114.3	11732.1	24913.7	9882.38	9842.3	12453.6	6120.39	13217.7	6627.22	5755.12	11011.4	15427.2	10782.5	17960.3	4544.03
B2R4R0	Histone H4	HIST1H4L	4.25182	2.08808	2.93913e-07	18854.4	35340.4	18189.7	32072.2	19784.6	22145.2	29290.4	9006.16	4525.93	4711.07	5786.53	5796.79	11892.9	6489.65	9172.94	2450.16	3455.28	1915.39	5552.77	6276.25	4572.01	6934.73
D3JV41	C-X-C motif chemokine (Fragment)		4.21624	2.07596	4.1576e-08	44737264	35307212	41629016	25971116	39721848	26787652	52726684	10876800	7783972	10285078	8965850	12019544	10997177	7.87033e+06	8994732	5470853	5.51729e+06	5.46005e+06	10977919	12215216	12327656	5876790
E9PL57	NEDD8-MDP1 readthrough (Fragment)	NEDD8-MDP1	4.20331	2.07153	1.17168e-05	17573.7	15015.6	14896.2	12623.1	26686.3	24489.9	25577.6	0	9286.96	8256.41	6647.94	4955.33	4958.25	0	6489.76	0	2560.8	4099.62	5000.88	4776.44	12740.4	0
Q86YW5	Trem-like transcript 1 protein	TREML1	4.17439	2.06156	1.25417e-07	101240	150254	252720	192144	211863	189711	156668	56185.5	53851.9	45917	17160.2	39362.8	60001.5	39846	28012.6	22232.8	33918.6	33046.6	71371.6	49047.5	50630.3	43444.7
P21333	Filamin-A	FLNA	4.10621	2.03781	1.59811e-08	267853	194817	321776	296641	298923	396165	363796	90315	50770.2	105745	62071.9	46953.8	95411.2	95026.2	86517.4	45550.9	82965.4	50114.9	88657.4	58613.2	104838	53211.2
Q8IVB4	Sodium/hydrogen exchanger 9	SLC9A9	4.09298	2.03315	0.00436441	2365.32	0	5587.62	6980.27	4352.09	4950.1	3504.11	0	0	2646.2	0	0	2530.17	0	2611.44	1226.91	0	1485.67	2164.36	0	1858.13	0
A0A384NLA0	Peptidylprolyl isomerase		4.08461	2.0302	0.00871727	5628.27	4996.64	10614.4	30132.7	10648.5	11509.1	8414.55	5948.55	3560.6	2523.88	0	2845.59	0	5289.01	5190.68	1121.57	5672.63	1772.8	3962.5	0	5101.51	0
H0Y2Y8	Zyxin (Fragment)	ZYX	3.93097	1.97488	1.43924e-07	316057	252334	368428	280201	362269	480869	453629	81954.9	107583	208535	70283.9	54008.6	109983	93817.5	83039.8	51069.7	64538.9	65871.7	129251	76637.8	131001	42746.5
D3DUW7	Dynamin 1-like, isoform CRA_a	DNM1L	3.87071	1.9526	0.00659691	2445.57	1223.72	4663.08	4783.51	2822.54	4744.22	3855.04	0	3142.91	4097.19	1525.97	0	0	0	1664.12	0	0	0	0	0	3154.07	0
A0A024R0V4	Vasodilator-stimulated phosphoprotein isoform 1	VASP	3.83712	1.94002	4.32857e-07	74760.7	57315.4	64483.5	57721.4	85514	118653	89299.9	17824.7	21556.9	39706.1	14006.3	10851	21207.8	16372.9	18962.5	11879.9	13312.5	18924	27495.3	22625.2	32891.1	18276.3
P60709	Actin, cytoplasmic 1	ACTB	3.83081	1.93765	1.97972e-08	416532	259928	276128	271427	320762	420193	314248	107700	118315	98225.5	64549.8	72800.5	116916	86393.1	70052.2	47397.7	46141.7	68960.5	133882	62905.8	118896	61801.5
P02776	Platelet factor 4	PF4	3.77368	1.91597	1.09271e-05	6.66273e+06	6082332	5053987	4.18713e+06	4.89347e+06	2.54693e+06	8670018	2.77255e+06	919268	1.67151e+06	1134156	1.6759e+06	1.75809e+06	2.6249e+06	892284	409956	980086	691337	1.58008e+06	1.77545e+06	1.55802e+06	1.1893e+06
E7EPV7	Alpha-synuclein	SNCA	3.73118	1.89963	9.22563e-07	48190	36449.5	46962.7	34477.8	75883.9	67315.5	62168.8	20826.6	14191.2	24931.5	8817.12	11083.8	14766.7	11699.6	10094.1	10284.2	9659.16	10162.2	16527.2	18305	22401.9	9576.7
B4DXI0	cDNA FLJ55821, highly similar to Homo sapiens transmembrane protein 40 (TMEM40), mRNA		3.71253	1.8924	0.000538194	7107.82	9875.23	16202.4	3752.76	18192.6	16385.6	10354.6	0	6242.73	6261.48	2400.37	0	4133.3	0	4429.22	2526.55	1771.04	4381.74	5245.4	3563.07	6300.75	0
O14745	Na(+)/H(+) exchange regulatory cofactor NHE-RF1	SLC9A3R1	3.67476	1.87765	1.27359e-06	28652.3	19794.2	16194	19132.9	32699.2	35653.4	30257.3	3623.97	6296.41	11151	5727.43	5980.74	6135.97	10208.3	6853.06	4580.71	2314.29	5066.17	9659.14	6511.19	8926.63	13318
A8K287	Synaptosomal-associated protein	SNAP23	3.5759	1.83831	0.00930576	2228.56	0	6160.66	8585.36	6344.42	9867.38	10291.5	0	2962.12	4664.72	0	0	0	0	2595.15	2873.01	1534.56	4368.9	3566.28	2627.19	862.118	0
A0A0A0MTH3	Integrin-linked protein kinase	ILK	3.55136	1.82837	0.000755602	8959.56	8197.93	20855.9	9991.18	7834.87	23245.4	13538.1	0	7669.91	8301.39	0	2719.45	5170.31	4103.06	4638.54	3800.18	5117.37	2997.96	6805.64	2613.28	1950.77	0
O75594	Peptidoglycan recognition protein 1	PGLYRP1	3.4876	1.80223	0.0012489	43787.9	100976	50804.5	27280.7	41276.2	18167.5	77910.1	19089.7	28796.3	8436.58	10093.2	15714.2	28119.2	10845.7	14938.5	10462.1	9027.02	13615.4	16624.9	13251.5	16887.4	5415.16
B2RDY9	Adenylyl cyclase-associated protein		3.44822	1.78585	0.000651348	20304.8	15870.8	35709.4	56052.3	16796	34921	22550	20484.4	4154.86	3883.93	9672.36	9559.78	12926.9	11108.5	7132.01	2493.45	7952.7	6866.59	9272.1	4573.25	8327.74	7249.17
Q9NR12	PDZ and LIM domain protein 7	PDLIM7	3.44157	1.78307	3.23576e-05	34064.2	21723.5	52845.3	29254.2	47540.9	69289.1	35470.7	12479.8	7689.66	9741.24	11286	8863.29	18670	14620.9	19778.3	6533.72	9727.5	10294.8	17433.5	8782.27	17565.1	7216.35
A0A024R433	Insulin-like growth factor binding protein 5, isoform CRA_a	IGFBP5	3.39948	1.76531	4.17731e-06	324713	217977	126197	237957	237456	148539	166962	38337	26131.4	58336.8	55305.8	100886	56530.2	93609.5	47692.6	57359.8	63985	44162.4	49738	61633.1	68109.6	98367
A0A024R1G8	Apolipoprotein L, 1, isoform CRA_b	APOL1	3.30728	1.72565	0.000573415	396520	171243	484831	601277	237395	131028	295861	88234.3	68869.5	70495	167564	105689	118931	107616	127151	138501	78599.6	67048.4	108741	68132.2	102930	83480
A0A024RC33	Microtubule-associated protein, RP/EB family, member 2, isoform CRA_a	MAPRE2	3.24111	1.69649	4.42336e-05	14300.1	7559.13	20402.7	22346.1	11809.5	16298.4	14878	2641.52	2535.12	4742.87	5454.24	4026.57	3655.43	2376.89	5884.58	8164.05	2345.87	2892.59	10882	7155.58	7497.33	880.947
A0A087X271	Calponin (Fragment)	CNN2	3.2262	1.68984	2.95389e-05	26668.5	14934.1	12777.5	27356	26915.8	41993.1	27654.1	8522.72	7499.79	12300.2	7783.65	5082.94	11985.1	9034.77	8199.86	4039.78	5226.92	5901.95	9526.42	5997.13	10906.5	6419.34
Q6EEV6	Small ubiquitin-related modifier 4	SUMO4	3.20295	1.6794	0.000901597	8584.4	9824.17	11750.9	0	12185	12918.3	11291.7	4115.37	6809.88	4261.11	2651.12	3242.66	0	0	3538.71	3445.45	3396.43	3961.01	2943.44	2063.37	4098.12	0
Q00688	Peptidyl-prolyl cis-trans isomerase FKBP3	FKBP3	3.19459	1.67563	0.00310384	8003.77	5998.22	0	6505.5	13141.9	7202.23	7941.26	2198.84	2096.62	5505.19	1143.43	1637.35	2315.3	4158.05	2896.07	1035.68	920.345	1326.4	3451.93	1689.58	2354.37	0
Q86UX7	Fermitin family homolog 3	FERMT3	3.17528	1.66688	0.00144365	20187.8	26861.5	47593.4	73589.2	23167.5	38114.4	25309.9	21091.1	7477.58	15489	11700.4	7618.51	14630.4	21279.8	11118.1	4898.25	21393	4606.96	6804.37	6156.88	5552.98	12152.4
D6CHE9	Proteinase 3 (Serine proteinase, neutrophil, Wegener granulomatosis autoantigen), isoform CRA_a	PRTN3	3.06337	1.61512	0.000754434	14763	23119.4	12066	7453.99	13974.2	8922.59	26917.7	0	6031.2	5883.69	4459.79	3782.88	6103.07	2244.91	7701.56	3594.68	3939.93	6277.04	5370.71	10671.4	6332.01	2606.48
A0A087WSY5	Carboxypeptidase B2	CPB2	3.05057	1.60908	2.94475e-05	36389.9	26635.1	34588.4	23453	24031.3	9617.55	22908.6	9044.05	5107.6	5510.23	10252.9	6474.09	6974.57	12257.8	8597.38	8286.75	15247.9	5419.24	5569.26	4891.72	8024.74	13112.7
A0A384MTY2	Epididymis secretory sperm binding protein		3.0159	1.59259	0.000200691	26261	23674.2	19736.3	17574.4	39998.8	29234.1	28925.9	12468.4	1637.38	8563.45	6728.07	7316.06	9502.92	18922.3	5758.65	3742.9	6767.58	6709.76	6010.85	2323.67	8590.22	26691.6
P02671	Fibrinogen alpha chain	FGA	3.00452	1.58713	1.62893e-06	6.72071e+06	6634130	9711145	10816697	7.40158e+06	4010707	6958873	2.73332e+06	2.11351e+06	1.43774e+06	2.69607e+06	2.50976e+06	3.32975e+06	3.06608e+06	3.32028e+06	1.99603e+06	2744962	1916966	1.9416e+06	2.35573e+06	2.40368e+06	2702584
A8K878	Mesencephalic astrocyte-derived neurotrophic factor	MANF	2.94805	1.55976	1.28077e-05	17286.5	15131.8	19585.7	17594.6	25985.2	30320.3	22587.6	10028.3	6361.02	10533.5	11077.8	9946.03	13564.1	5567.58	7489.47	3725.76	2957.93	4374.66	9781.26	4807.24	7719.97	0
P68133	Actin, alpha skeletal muscle	ACTA1	2.92436	1.54812	8.33797e-06	86679.5	154484	114501	91929.6	99447.5	128353	67767.3	32012.8	27305.5	30931.2	45509.2	42631.4	61188.4	58916.2	30971.7	17684.2	36702.2	29027.4	25034.9	23527.7	66542.7	16573.4
A2VCK8	Thymosin beta	TMSB4X	2.80633	1.48868	0.00162162	558025	390287	443821	75037.3	688932	803000	652410	121635	302659	249081	155439	156047	265110	53152.4	181031	182164	7974.76	247855	251635	266812	311158	5927.32
Q53FI7	Four and a half LIM domains 1 variant (Fragment)		2.77499	1.47248	3.34977e-05	3868.85	4100.25	6123.51	8002.42	4729.68	7099.3	7557.32	1320.69	2197.56	2042.34	915.188	1478.69	1377.94	2734.07	2432.33	1131.56	3548.69	1920.64	1696.41	1965.72	2588.35	4681.88
B2R4P9	Histone H3	H3F3A	2.75387	1.46146	0.000200903	4792.08	9924.87	5233.39	6655.69	4018.11	3387.57	5734.99	2757.45	1143.28	2098.54	2754.63	1641.04	3621.69	2678.31	3028.18	944.861	1370.05	723.484	1924.66	2197.49	1281.8	2762.49
Q9HCB6	Spondin-1	SPON1	2.70437	1.43529	0.00398612	36354.4	48383.1	19532.2	12839.4	21412.2	12762.2	13374.9	7788.48	4111.15	9691.55	7421.89	10328.4	7161.76	10088.9	7734.85	7639.23	10563.3	9780.92	8389.81	7798.08	11303.9	10667.6
A0A024R6G3	Fibulin 5, isoform CRA_b	FBLN5	2.69697	1.43134	3.38994e-05	28079.9	29322.3	25478.2	14356.9	35147	10585.6	24420.8	11328.6	10847.2	8524.96	7775.53	11327.1	8494.29	8234.49	6919.44	9368.61	8333.77	7944.29	11661	8720.15	8097.66	5422.08
B4DPP8	cDNA FLJ53075, highly similar to Kininogen-1		2.64137	1.40128	0.00288649	81623.4	77334.8	18391.3	65142.7	37831.6	31608	40710.9	12214.3	38712.8	32417	14617.8	21537.5	10532.5	9539.97	8518.73	8935.65	10833	25022.5	17735.1	20308.1	20332.7	34830.4
A0A182DWH7	Selenoprotein P (Fragment)	SELENOP	2.60516	1.38137	0.00898058	119813	144922	52854.2	39883.4	73055.7	37194.7	33682.7	49118.1	18106.9	23982.3	22181.8	30203.7	21913.8	29722.2	14989.8	24125.5	28412.9	24761	19874.5	38130.4	34796.2	32108.9
A0A384MTL2	Transgelin		2.57675	1.36555	0.00117481	38875.4	53778.8	105827	130522	52953	71908.2	52449.3	41055.3	30084.4	22937.4	20807.3	16558.4	32602.2	35866.6	23813.7	15712.8	42676.9	24410.3	30654.5	10539.7	38583.7	34753.9
A0A024R3M7	Neurogranin (Protein kinase C substrate, RC3), isoform CRA_a	NRGN	2.56935	1.3614	0.00108277	9171.3	13596.9	15226.4	26674.3	10356.9	15113.1	10311.1	7342.44	5072.7	7269.84	4413.12	6831.68	9921.22	7272.62	5901.57	0	7108.67	1448.75	5090.53	6415.79	7524.47	2162.6
G3XAK1	Hepatocyte growth factor-like protein	MST1	2.5235	1.33543	5.07634e-05	107615	103716	76452	45791.9	67487.9	41490.2	86894.2	27711.2	16324.8	29564.5	39704.8	28048.4	27851.4	36482.2	22000.2	44590.2	23504.8	26553.4	35080	36779.9	31436.3	23953.5
Q5M8T4	Connective tissue growth factor	CTGF	2.52038	1.33364	3.21104e-05	37291.4	26984	36033.1	14726	28528.8	19366.3	24170	16919.1	10407.8	10357.3	8636.74	11320.5	10255.1	17146.5	6083.93	7282.18	6554.84	8495.61	11000.9	9930.75	13125.4	11557.7
A0A024R2W4	Dystroglycan 1 (Dystrophin-associated glycoprotein 1), isoform CRA_a	DAG1	2.51282	1.32931	0.000960332	6093.69	6395.22	6254.49	3882.33	8145.77	6916.01	6512.83	0	1963.9	3104.42	4096.61	3631.28	0	0	3799.16	3411.58	1566.62	2318.82	5464.18	4221.24	4114.93	0
D3DPK5	SH3 domain binding glutamic acid-rich protein like 3, isoform CRA_a (Fragment)	SH3BGRL3	2.51212	1.3289	4.1573e-05	131898	146841	124381	196686	137468	155955	182714	91971.2	31374.7	82556.5	80359.4	52826.6	66040.7	73180.9	30555.3	26678.2	34472.6	35055	68738.5	37749.7	149196	57034.3
P46109	Crk-like protein	CRKL	2.46494	1.30155	0.000975203	11637.4	12660.1	9957.31	7387.44	13315	23037.6	10670.4	2220.1	4860.96	10833.6	5180.41	5193.64	3764.17	4227.29	5845	4244.06	2711.97	5028.48	6337.69	5858.68	8810.82	1962.96
A0A384NL10	Epididymis secretory sperm binding protein		2.37224	1.24625	0.000162091	48787.8	48149.1	27793.4	32303.1	41549.9	47547.2	31858.2	10537.2	31562	12697.2	29747.1	9629.14	11925.7	9985.54	13639.1	29368.1	8435.3	7299.68	21814.8	24564.7	17895.9	12007.8
O15467	C-C motif chemokine 16	CCL16	2.34074	1.22696	0.000190312	53958.5	48038	23633	35420.6	40567.4	24844.1	38336.6	20780	16737.3	15105.1	20232.4	22789.1	13729.3	22953.5	24731.2	9039.34	9371.16	14092.8	13919	21271.6	17661.1	0
A0A024RDD1	Matrix, extracellular phosphoglycoprotein with ASARM motif (Bone), isoform CRA_b	MEPE	2.28364	1.19134	0.00973418	8727.05	9602.79	7231.86	7163.65	8598.61	3756.47	14662.5	5806.04	2213.45	5115.31	4883.39	8232.06	2293.76	0	949.447	2993.45	1782.34	3594.5	6422.12	5625.47	6148.43	0
P24592	Insulin-like growth factor-binding protein 6	IGFBP6	2.20717	1.1422	5.35579e-05	98943.6	96952.1	94931.8	66340.7	128910	81913.8	49770.1	32163.6	32452.8	33777.7	36902.7	52498.1	55409.7	40189.1	31436.2	28524.2	34406.2	30956.7	54881.6	49104.6	57003.1	30055
P04792	Heat shock protein beta-1	HSPB1	2.16021	1.11117	0.00138273	16335.2	9430.69	13206.1	13236.9	8411.2	17154.3	21704.7	9068.4	6406.65	3106.58	6373.12	3529.42	9845.53	12246.1	8534.64	4545.94	9493.24	4222.31	4398.39	3947.13	3612.64	9349.74
B3KQF4	cDNA FLJ90373 fis, clone NT2RP2004606, highly similar to Metalloproteinase inhibitor 1		2.11356	1.07968	0.00110441	63837.9	53173.5	41873.4	74445.7	52679.8	73600.9	54656.9	45171	33108.1	9700.37	24884.4	30210.7	26410.3	68447.3	18530.3	11694.5	29935.6	22642.1	29286.2	8882.9	33235.7	27870.2
P00995	Serine protease inhibitor Kazal-type 1	SPINK1	2.11112	1.07801	0.000693866	25761.2	47019.9	28869.1	19005.1	49751.4	27799.1	30165.9	15769.1	10204.1	15783.6	19085.1	16886.6	15871.7	18403.6	13124	10136.8	13130.1	6348.93	17291.4	23753.7	22861.6	13155
A0A024R5M3	Cortactin, isoform CRA_c	CTTN	2.08311	1.05874	0.00141361	15141.2	9059.19	18452.3	21765	19911.2	31409.1	22013.6	13183.9	5841.58	13087	11635.3	7813.51	6774.83	13257.7	10273	4382.76	7057.74	8399.89	9622.59	5353.13	16277.1	8742.93
Q14766	Latent-transforming growth factor beta-binding protein 1	LTBP1	2.04275	1.03052	0.00237179	17942.3	18018	20304.6	11329.8	22430.6	14446.4	22952.3	9104.43	9152.52	17002.7	5778.35	6027.68	6672.24	6985.99	7150.04	4685.82	9004.11	5827.98	8918.39	6891.87	8081.61	22384.6
P02787	Serotransferrin	TF	0.450308	-1.15102	0.000423002	691039	799228	1.51693e+06	2.88145e+06	1.13228e+06	2.04487e+06	1.25776e+06	3.25536e+06	3.02833e+06	2.69587e+06	3.38958e+06	4.12301e+06	2.72188e+06	3.52042e+06	2.54499e+06	3.20492e+06	4820088	3740551	2.42939e+06	2402470	2.95185e+06	4297497
P04406	Glyceraldehyde-3-phosphate dehydrogenase	GAPDH	0.428456	-1.22278	0.000471185	10983.5	19838	10809.2	15622.9	14991.7	18255.8	10109.5	44474.9	36898.8	46123.5	29995.2	25114.5	40679.7	36789.8	44983.8	22330.8	28510.2	26046.6	35196.5	35616.1	36215.9	14211.7
P30041	Peroxiredoxin-6	PRDX6	0.33964	-1.55792	0.000740439	6133.88	4600.39	0	0	5851.58	4244.16	6921.17	20452.7	11413.8	14008.6	9700.38	12220.5	10063.5	11678.6	10168.8	7677.22	6008.5	10487	13464	14523.7	14844.8	8375.46
A0A024RAE4	Cell division cycle 42 (GTP binding protein, 25kDa), isoform CRA_a	CDC42	0.325662	-1.61855	0.00592984	0	2269.74	0	6926.94	0	4461.35	0	3319.97	4973.87	9224.22	4969.64	5088.72	7717.83	7099.58	8525.56	4341.11	4545.26	4366.64	7524.77	5687.85	8318.17	4166.59
A0A140VJI7	Testicular tissue protein Li 61		0.314948	-1.66682	1.63277e-06	5675.73	11169.3	11847.5	16511.5	6965.89	6396.62	13591.9	36476.4	39941.7	41944.8	27806.3	33264.2	30998	25000.5	36995.7	33154.8	25797.3	24791.1	41826.8	35199.1	35848	21911.2
P04196	Histidine-rich glycoprotein	HRG	0.259903	-1.94395	0.000739174	7271.34	20927.9	33028.4	52985.6	9192.8	14481.6	11979.8	132322	62818.7	62063.1	81829.3	66078.3	84011.4	122362	60074.5	69589.9	148887	67668.5	58086.6	63185.6	58393.5	98259.6
P60985	Keratinocyte differentiation-associated protein	KRTDAP	0.243998	-2.03506	0.00965068	2015.01	6617.44	8884.6	6857.15	7493.47	0	1254.71	37632	13957.4	11049.7	25907.9	23792.3	35762.6	32550.8	17905.1	9453.43	16023.5	18803.2	6427.63	10006.4	12014.3	19603.5
A4F255	Immunoblobulin G1 Fab heavy chain variable region (Fragment)	VHCH1	0.226029	-2.14542	0.00368493	0	0	0	5295.98	2297.56	3584.51	6431.78	17944.1	3964.85	9076.9	7320.11	5036.94	16205	20440.5	12483	9410.54	16491.3	7009.75	7711.9	12031.6	14120.1	7702.11
A3KC71	Nuclear envelope protein okuribin	okuribin	0.174611	-2.51778	0.0085477	12298.4	4813.4	4913.89	0	0	0	4820.95	0	22720.9	31980.2	33848.6	24943.3	14975	25879.5	18466	21888.2	10385.4	30166.2	18797.8	37561.5	37854.5	0
Q9BYE9	Cadherin-related family member 2	CDHR2	0.158622	-2.65633	0.00146863	0	0	37633.9	0	44740.4	0	0	0	55301.5	59488	118505	109018	108501	93326.8	82570.4	84119.8	56739.5	70883.7	94051.4	52870.4	96364.2	31069
P27348	14-3-3 protein theta	YWHAQ	0.146749	-2.76857	0.00116755	0	1578.37	0	0	0	2433.72	0	5563.57	3608.41	7071.72	3029.26	3435.71	4437.28	3082.96	4110.22	3037.01	2482.94	4072.07	5725.09	3301.92	5627.07	0
B4DU16	cDNA FLJ54550, highly similar to Homo sapiens fibronectin 1 (FN1), transcript variant 6, mRNA		0.0973194	-3.36113	0.00273246	0	0	3453.26	2153.94	1503.2	1382.23	0	24058.7	8156.13	5178.09	8574.73	12383.7	16338.9	17124.7	8184.3	10330.1	29240.3	8330.04	11535.3	7561.16	10401.1	9600.25
J3KPD9	NME1-NME2 readthrough	NME1-NME2	0.0959517	-3.38155	0.00121729	0	0	0	1906.81	0	2094.37	0	13701.5	7211.39	4125.86	4773.6	4966.15	6291.84	10811.8	4987.98	3228.16	5276.54	3845.04	3774.19	4724.62	7260.82	4377.45
Q08397	Lysyl oxidase homolog 1	LOXL1	0.0824644	-3.60009	5.1781e-08	0	0	0	0	0	3652.92	3991.33	9412.94	11084.9	13760.6	17014.8	14359.3	13793.1	16007.1	11227.3	16471.8	12115.4	13624.3	12583.1	8937.71	17183.1	11062.3
A6NMB1	Sialic acid-binding Ig-like lectin 16	SIGLEC16	0.0188915	-5.72612	0.000192154	19764.4	26555.1	303917	6135.29	16178.4	5180.5	6422.27	4643511	2.21005e+06	1.09066e+06	3588510	2823345	3.31443e+06	4568154	3.90367e+06	1.79784e+06	4.80655e+06	1.89288e+06	1.33312e+06	1.06818e+06	2901501	3631988
P02679	Fibrinogen gamma chain	FGG	0.0174511	-5.84054	7.58481e-07	8039.69	18609.5	266208	6402.03	27447.9	4796.38	9707.27	3719566	2.20899e+06	1.72441e+06	3.40399e+06	2.30713e+06	2.74768e+06	3.65428e+06	2.45384e+06	2.31346e+06	4341250	1.84458e+06	2191246	2.29339e+06	2854915	3839235
A0A2X0SFG5	MYO9A (Fragment)	MYO9A	0.0154681	-6.01456	0.000179215	0	0	301692	6257.83	0	0	6451.19	4.56984e+06	2.22165e+06	1.09229e+06	3.59081e+06	2780606	3.36429e+06	4.57304e+06	3.89272e+06	1791361	4.78224e+06	1.89783e+06	1.33713e+06	1.07031e+06	2.89444e+06	3.6968e+06
P02675	Fibrinogen beta chain	FGB	0.0142663	-6.13125	5.55599e-07	9071.41	13067	392998	10301.8	37778.1	5841.56	12087.9	6091667	3.78889e+06	2.33707e+06	6376392	4.75846e+06	6106295	6.16894e+06	5244849	3.72692e+06	6.05614e+06	3.65032e+06	3.14332e+06	3.27578e+06	5757256	5788113
B3KQJ9	cDNA FLJ46665 fis, clone TRACH3007277, highly similar to Golgi phosphoprotein 3		0.0128646	-6.28045	0.0048221	0	0	14808.6	0	0	0	0	245198	182478	62452.7	350227	228920	314266	98828.1	222385	171165	2789.8	155197	100424	117244	215093	0
A0A024R3N3	Amyloid beta (A4)-like protein 2, isoform CRA_a	APLP2	0	#NUM!	0	0	0	0	0	0	0	0	34400.5	4411.78	11255.3	8383.74	9037.52	14589.1	28363.5	6329.14	42426.6	4906.87	3241.09	5492.76	5829.84	2115.58	4887.1
A0A024RCA7	Ribosomal protein, large, P2, isoform CRA_a	RPLP2	0	#NUM!	0.00235081	0	0	0	0	0	0	0	4140.32	3541	1726.58	2040.85	2648.3	3437.66	0	1690.38	838.993	2605.42	1890.21	2154.51	1408.21	3037.48	0

## Sheet: Table S7
Table S7. The enriched GO functions for the DEPs of LTPPs-NH
ONTOLOGY	ID	Description	GeneRatio	BgRatio	pvalue	p.adjust	geneID	Count
BP	GO:0007596	blood coagulation	24/131	221/18800	5.06521e-22	7.94395e-19	FLNA/MPIG6B/ACTB/HPSE/VCL/PDGFA/TREML1/TLN1/F5/F2/FGB/FGG/PF4V1/FGA/GP5/PF4/F13A1/CPB2/CSRP1/PDGFB/HRG/ILK/HSPB1/FERMT3	24
BP	GO:0050817	coagulation	24/131	226/18800	8.68332e-22	7.94395e-19	FLNA/MPIG6B/ACTB/HPSE/VCL/PDGFA/TREML1/TLN1/F5/F2/FGB/FGG/PF4V1/FGA/GP5/PF4/F13A1/CPB2/CSRP1/PDGFB/HRG/ILK/HSPB1/FERMT3	24
BP	GO:0007599	hemostasis	24/131	227/18800	9.65635e-22	7.94395e-19	FLNA/MPIG6B/ACTB/HPSE/VCL/PDGFA/TREML1/TLN1/F5/F2/FGB/FGG/PF4V1/FGA/GP5/PF4/F13A1/CPB2/CSRP1/PDGFB/HRG/ILK/HSPB1/FERMT3	24
BP	GO:0030168	platelet activation	19/131	130/18800	4.28931e-20	2.6465e-17	FLNA/ACTB/VCL/PDGFA/TREML1/TLN1/F2/FGB/FGG/PF4V1/FGA/GP5/PF4/CSRP1/PDGFB/HRG/ILK/HSPB1/FERMT3	19
BP	GO:0042060	wound healing	27/131	429/18800	1.79458e-18	8.85804e-16	FLNA/MPIG6B/ACTB/HPSE/VCL/PDGFA/TREML1/TLN1/F5/F2/TPM1/FGB/FGG/PF4V1/FGA/GP5/PF4/F13A1/CNN2/CPB2/CSRP1/PDGFB/HRG/ILK/DAG1/HSPB1/FERMT3	27
BP	GO:0019730	antimicrobial humoral response	17/131	122/18800	1.02774e-17	4.22744e-15	RARRES2/F2/FGB/PF4V1/FGA/PF4/AZU1/DEFA1B/SLPI/CAMP/TF/GAPDH/HRG/LTF/PRTN3/PGLYRP1/RNASE3	17
BP	GO:0050878	regulation of body fluid levels	25/131	382/18800	1.52591e-17	5.37991e-15	FLNA/MPIG6B/ACTB/HPSE/VCL/PDGFA/TREML1/TLN1/F5/F2/FGB/FGG/PF4V1/FGA/GP5/PF4/F13A1/CPB2/CSRP1/PDGFB/SPINK1/HRG/ILK/HSPB1/FERMT3	25
BP	GO:0007015	actin filament organization	25/131	450/18800	7.11969e-16	2.19642e-13	TPM4/SPTBN1/FLNA/TPM3/PDLIM1/ARHGAP6/CALD1/ZYX/TPM1/CORO1C/CORO1A/VASP/ADD3/DBNL/ACTA1/CCN2/TPM2/COTL1/TF/DBN1/CTTN/MTSS1/TMSB4X/ELN/TMSB10	25
BP	GO:0006959	humoral immune response	21/131	317/18800	5.88075e-15	1.61263e-12	C8B/RARRES2/F2/FGB/PF4V1/FGA/ST6GAL1/PF4/AZU1/DEFA1B/SLPI/C3/CAMP/TF/GAPDH/HRG/LTF/PRTN3/PGLYRP1/C4B/RNASE3	21
BP	GO:0051258	protein polymerization	19/131	277/18800	6.84966e-14	1.6905e-11	SPTBN1/ARHGAP6/CORO1A/VASP/FGB/FGG/SNCA/MAPRE1/FGA/ADD3/DBNL/COTL1/DBN1/CTTN/SLAIN2/TMSB4X/ELN/DNM1L/TMSB10	19
BP	GO:0031589	cell-substrate adhesion	20/131	364/18800	9.10426e-13	2.04267e-10	FLNA/HPSE/VCL/ARHGAP6/ZYX/CORO1C/CORO1A/FGB/FGG/FGA/ST6GAL1/CCN2/FBLN5/PDGFB/HRG/ILK/DAG1/CRKL/CTTN/FERMT3	20
BP	GO:0070527	platelet aggregation	11/131	69/18800	1.5891e-12	3.26825e-10	FLNA/ACTB/VCL/TLN1/FGB/FGG/FGA/CSRP1/ILK/HSPB1/FERMT3	11
BP	GO:0034109	homotypic cell-cell adhesion	12/131	93/18800	2.02625e-12	3.84676e-10	FLNA/ACTB/VCL/TLN1/FGB/FGG/FGA/CSRP1/ILK/HSPB1/FERMT3/CDHR2	12
BP	GO:0032970	regulation of actin filament-based process	20/131	393/18800	3.71839e-12	6.555e-10	SPTBN1/FLNA/PDGFA/ARHGAP6/TPM1/CORO1A/VASP/ADD3/DBNL/CNN2/CCN2/COTL1/ARHGDIA/DBN1/HRG/CTTN/MTSS1/TMSB4X/ELN/TMSB10	20
BP	GO:0022604	regulation of cell morphogenesis	18/131	305/18800	4.17934e-12	6.87641e-10	FLNA/MSN/F2/TPM1/CORO1C/CORO1A/FGB/FGG/SLC9A3R1/FGA/DBNL/ST6GAL1/ENPP2/MYO9A/DBN1/ILK/DAG1/CRKL	18
BP	GO:0032956	regulation of actin cytoskeleton organization	19/131	352/18800	4.84591e-12	7.47482e-10	SPTBN1/FLNA/PDGFA/ARHGAP6/TPM1/CORO1A/VASP/ADD3/DBNL/CCN2/COTL1/ARHGDIA/DBN1/HRG/CTTN/MTSS1/TMSB4X/ELN/TMSB10	19
BP	GO:1902903	regulation of supramolecular fiber organization	19/131	376/18800	1.52629e-11	2.21582e-09	SPTBN1/FLNA/ARHGAP6/TPM1/CORO1A/VASP/SNCA/MAPRE1/ADD3/DBNL/CCN2/COTL1/DBN1/CTTN/MTSS1/SLAIN2/TMSB4X/ELN/TMSB10	19
BP	GO:0051873	killing by host of symbiont cells	8/131	30/18800	2.30431e-11	3.15947e-09	F2/PF4/AZU1/DEFA1B/CAMP/GAPDH/APOL1/HRG	8
BP	GO:0110053	regulation of actin filament organization	16/131	270/18800	6.64725e-11	8.63442e-09	SPTBN1/FLNA/ARHGAP6/TPM1/CORO1A/VASP/ADD3/DBNL/CCN2/COTL1/DBN1/CTTN/MTSS1/TMSB4X/ELN/TMSB10	16
BP	GO:0007160	cell-matrix adhesion	15/131	235/18800	9.60409e-11	1.18514e-08	HPSE/VCL/ARHGAP6/ZYX/CORO1C/FGB/FGG/FGA/CCN2/FBLN5/HRG/ILK/DAG1/CTTN/FERMT3	15
BP	GO:0032271	regulation of protein polymerization	14/131	201/18800	1.32368e-10	1.55564e-08	SPTBN1/CORO1A/VASP/SNCA/MAPRE1/ADD3/DBNL/COTL1/DBN1/CTTN/SLAIN2/TMSB4X/ELN/TMSB10	14
BP	GO:0061844	antimicrobial humoral immune response mediated by antimicrobial peptide	10/131	79/18800	1.82759e-10	2.05022e-08	F2/PF4V1/PF4/DEFA1B/CAMP/GAPDH/HRG/LTF/PGLYRP1/RNASE3	10
BP	GO:0030193	regulation of blood coagulation	9/131	66/18800	7.76572e-10	8.33296e-08	HPSE/PDGFA/F2/FGB/FGG/FGA/CPB2/PDGFB/HRG	9
BP	GO:1900046	regulation of hemostasis	9/131	68/18800	1.02188e-09	1.05083e-07	HPSE/PDGFA/F2/FGB/FGG/FGA/CPB2/PDGFB/HRG	9
BP	GO:0010769	regulation of cell morphogenesis involved in differentiation	10/131	96/18800	1.29502e-09	1.26971e-07	FLNA/CORO1C/FGB/FGG/FGA/DBNL/ST6GAL1/DBN1/ILK/CRKL	10
BP	GO:0030195	negative regulation of blood coagulation	8/131	48/18800	1.33762e-09	1.26971e-07	PDGFA/F2/FGB/FGG/FGA/CPB2/PDGFB/HRG	8
BP	GO:0050818	regulation of coagulation	9/131	71/18800	1.51741e-09	1.38702e-07	HPSE/PDGFA/F2/FGB/FGG/FGA/CPB2/PDGFB/HRG	9
BP	GO:1900047	negative regulation of hemostasis	8/131	49/18800	1.58933e-09	1.40088e-07	PDGFA/F2/FGB/FGG/FGA/CPB2/PDGFB/HRG	8
BP	GO:0051702	biological process involved in interaction with symbiont	10/131	101/18800	2.14195e-09	1.82287e-07	PPIB/F2/PF4/AZU1/DEFA1B/CAMP/GAPDH/APOL1/HRG/LTF	10
BP	GO:0030041	actin filament polymerization	12/131	169/18800	2.36527e-09	1.94583e-07	SPTBN1/ARHGAP6/CORO1A/VASP/ADD3/DBNL/COTL1/DBN1/CTTN/TMSB4X/ELN/TMSB10	12
BP	GO:0050819	negative regulation of coagulation	8/131	52/18800	2.60612e-09	2.07481e-07	PDGFA/F2/FGB/FGG/FGA/CPB2/PDGFB/HRG	8
BP	GO:0043254	regulation of protein-containing complex assembly	17/131	401/18800	2.84173e-09	2.19168e-07	SPTBN1/MSN/CORO1A/VASP/SNCA/MAPRE1/ADD3/DBNL/COTL1/H3-3B/DBN1/HRG/CTTN/SLAIN2/TMSB4X/ELN/TMSB10	17
BP	GO:0030833	regulation of actin filament polymerization	11/131	139/18800	3.60774e-09	2.69815e-07	SPTBN1/CORO1A/VASP/ADD3/DBNL/COTL1/DBN1/CTTN/TMSB4X/ELN/TMSB10	11
BP	GO:0010810	regulation of cell-substrate adhesion	13/131	217/18800	3.94801e-09	2.86579e-07	FLNA/VCL/ARHGAP6/CORO1C/FGB/FGG/FGA/ST6GAL1/PDGFB/HRG/ILK/DAG1/CRKL	13
BP	GO:1900024	regulation of substrate adhesion-dependent cell spreading	8/131	58/18800	6.40998e-09	4.51995e-07	FLNA/CORO1C/FGB/FGG/FGA/ST6GAL1/ILK/CRKL	8
BP	GO:0090066	regulation of anatomical structure size	18/131	487/18800	8.05097e-09	5.51939e-07	SPTBN1/MSN/CORO1A/VASP/FGB/FGG/SLC9A3R1/FGA/ADD3/DBNL/SPP1/COTL1/DBN1/CTTN/CDHR2/TMSB4X/ELN/TMSB10	18
BP	GO:0019731	antibacterial humoral response	8/131	60/18800	8.45717e-09	5.64116e-07	FGB/FGA/DEFA1B/SLPI/CAMP/TF/LTF/RNASE3	8
BP	GO:0042730	fibrinolysis	6/131	24/18800	1.23867e-08	8.04483e-07	F2/FGB/FGG/FGA/CPB2/HRG	6
BP	GO:0008064	regulation of actin polymerization or depolymerization	11/131	158/18800	1.38839e-08	8.78605e-07	SPTBN1/CORO1A/VASP/ADD3/DBNL/COTL1/DBN1/CTTN/TMSB4X/ELN/TMSB10	11
BP	GO:0030832	regulation of actin filament length	11/131	159/18800	1.48285e-08	9.01949e-07	SPTBN1/CORO1A/VASP/ADD3/DBNL/COTL1/DBN1/CTTN/TMSB4X/ELN/TMSB10	11
BP	GO:0008154	actin polymerization or depolymerization	12/131	199/18800	1.49837e-08	9.01949e-07	SPTBN1/ARHGAP6/CORO1A/VASP/ADD3/DBNL/COTL1/DBN1/CTTN/TMSB4X/ELN/TMSB10	12
BP	GO:1903035	negative regulation of response to wounding	9/131	92/18800	1.56531e-08	9.19804e-07	PDGFA/F2/FGB/FGG/FGA/CPB2/SPP1/PDGFB/HRG	9
BP	GO:1903034	regulation of response to wounding	11/131	166/18800	2.321e-08	1.3087e-06	FLNA/HPSE/PDGFA/F2/FGB/FGG/FGA/CPB2/SPP1/PDGFB/HRG	11
BP	GO:0032535	regulation of cellular component size	15/131	351/18800	2.33318e-08	1.3087e-06	SPTBN1/MSN/CORO1A/VASP/SLC9A3R1/ADD3/DBNL/SPP1/COTL1/DBN1/CTTN/CDHR2/TMSB4X/ELN/TMSB10	15
BP	GO:0072378	blood coagulation, fibrin clot formation	5/131	15/18800	4.32014e-08	2.32665e-06	FGB/FGG/FGA/GP5/F13A1	5
BP	GO:0060326	cell chemotaxis	14/131	315/18800	4.33655e-08	2.32665e-06	RARRES2/PPIB/CORO1A/PF4V1/PF4/AZU1/PDGFB/DEFA1B/CCL16/HRG/CRKL/HSPB1/TMSB4X/DNM1L	14
BP	GO:0061045	negative regulation of wound healing	8/131	76/18800	5.67789e-08	2.9815e-06	PDGFA/F2/FGB/FGG/FGA/CPB2/PDGFB/HRG	8
BP	GO:0034446	substrate adhesion-dependent cell spreading	9/131	109/18800	6.95422e-08	3.57563e-06	FLNA/CORO1C/FGB/FGG/FGA/ST6GAL1/ILK/CRKL/FERMT3	9
BP	GO:0010770	positive regulation of cell morphogenesis involved in differentiation	8/131	79/18800	7.71981e-08	3.88826e-06	FLNA/FGB/FGG/FGA/DBNL/DBN1/ILK/CRKL	8
BP	GO:0072376	protein activation cascade	5/131	17/18800	8.80303e-08	4.34518e-06	FGB/FGG/FGA/GP5/F13A1	5
BP	GO:0010811	positive regulation of cell-substrate adhesion	9/131	122/18800	1.84371e-07	8.92213e-06	FLNA/FGB/FGG/FGA/PDGFB/HRG/ILK/DAG1/CRKL	9
BP	GO:0061041	regulation of wound healing	9/131	133/18800	3.85717e-07	1.83067e-05	HPSE/PDGFA/F2/FGB/FGG/FGA/CPB2/PDGFB/HRG	9
BP	GO:1900026	positive regulation of substrate adhesion-dependent cell spreading	6/131	42/18800	4.35642e-07	2.02861e-05	FLNA/FGB/FGG/FGA/ILK/CRKL	6
BP	GO:0050900	leukocyte migration	14/131	384/18800	4.8832e-07	2.23181e-05	MSN/RARRES2/PPIB/CORO1A/PF4V1/ECM1/PF4/AZU1/PDGFB/DEFA1B/CCL16/PRTN3/CRKL/DNM1L	14
BP	GO:0044403	biological process involved in symbiotic interaction	12/131	286/18800	7.74433e-07	3.47509e-05	PPIB/F2/PF4/AZU1/DEFA1B/CAMP/GAPDH/APOL1/HRG/LTF/DAG1/PGLYRP1	12
BP	GO:0010543	regulation of platelet activation	6/131	48/18800	9.84833e-07	4.3403e-05	PDGFA/F2/FGG/GP5/PDGFB/HRG	6
BP	GO:0045861	negative regulation of proteolysis	13/131	350/18800	1.0404e-06	4.50475e-05	APLP2/ITIH4/F2/SNCA/ECM1/CPB2/SLPI/C3/GAPDH/SPINK1/HRG/LTF/C4B	13
BP	GO:0002227	innate immune response in mucosa	5/131	27/18800	1.08601e-06	4.62116e-05	DEFA1B/RNASE2/CAMP/LTF/RNASE3	5
BP	GO:0042742	defense response to bacterium	13/131	364/18800	1.60953e-06	6.73274e-05	RARRES2/F2/FGB/FGA/AZU1/DEFA1B/SLPI/SIGLEC16/CAMP/TF/LTF/PGLYRP1/RNASE3	13
BP	GO:0051017	actin filament bundle assembly	9/131	158/18800	1.64206e-06	6.75433e-05	FLNA/PDLIM1/ARHGAP6/CALD1/ZYX/TPM1/CCN2/MTSS1/ELN	9
BP	GO:0050832	defense response to fungus	6/131	53/18800	1.79067e-06	7.24488e-05	RARRES2/DEFA1B/COTL1/GAPDH/HRG/LTF	6
BP	GO:0061572	actin filament bundle organization	9/131	162/18800	2.02063e-06	8.04342e-05	FLNA/PDLIM1/ARHGAP6/CALD1/ZYX/TPM1/CCN2/MTSS1/ELN	9
BP	GO:0010466	negative regulation of peptidase activity	11/131	262/18800	2.26688e-06	8.88042e-05	APLP2/ITIH4/SNCA/ECM1/SLPI/C3/GAPDH/SPINK1/HRG/LTF/C4B	11
BP	GO:0050829	defense response to Gram-negative bacterium	7/131	87/18800	2.49662e-06	9.62758e-05	RARRES2/F2/AZU1/DEFA1B/CAMP/LTF/RNASE3	7
BP	GO:0009620	response to fungus	6/131	64/18800	5.4929e-06	0.000207447	RARRES2/DEFA1B/COTL1/GAPDH/HRG/LTF	6
BP	GO:0150115	cell-substrate junction organization	7/131	98/18800	5.54762e-06	0.000207447	VCL/ARHGAP6/TLN1/CORO1C/MAPRE2/HRG/CTTN	7
BP	GO:0001906	cell killing	9/131	185/18800	6.0038e-06	0.000221155	F2/CORO1A/STX7/AZU1/DEFA1B/C3/GAPDH/LTF/PGLYRP1	9
BP	GO:0030595	leukocyte chemotaxis	10/131	236/18800	6.14686e-06	0.000223095	RARRES2/PPIB/CORO1A/PF4V1/PF4/AZU1/PDGFB/DEFA1B/CCL16/DNM1L	10
BP	GO:0002385	mucosal immune response	5/131	38/18800	6.35001e-06	0.000227128	DEFA1B/RNASE2/CAMP/LTF/RNASE3	5
BP	GO:0010544	negative regulation of platelet activation	4/131	19/18800	8.04715e-06	0.00028372	PDGFA/F2/FGG/PDGFB	4
BP	GO:0002251	organ or tissue specific immune response	5/131	41/18800	9.32317e-06	0.000324079	DEFA1B/RNASE2/CAMP/LTF/RNASE3	5
BP	GO:0007229	integrin-mediated signaling pathway	7/131	107/18800	9.92804e-06	0.000340311	FLNA/MPIG6B/TLN1/ZYX/CCN2/ILK/FERMT3	7
BP	GO:0060284	regulation of cell development	14/131	500/18800	1.05187e-05	0.000351783	FLNA/VCL/F2/CORO1C/FGB/FGG/FGA/DBNL/SPP1/DBN1/LTF/ILK/DAG1/CRKL	14
BP	GO:0010951	negative regulation of endopeptidase activity	10/131	251/18800	1.05478e-05	0.000351783	APLP2/ITIH4/SNCA/SLPI/C3/GAPDH/SPINK1/HRG/LTF/C4B	10
BP	GO:0031032	actomyosin structure organization	9/131	199/18800	1.08185e-05	0.000356	PDLIM1/ARHGAP6/ZYX/TPM1/ACTA1/CNN2/CCN2/CSRP1/ELN	9
BP	GO:0032103	positive regulation of response to external stimulus	13/131	442/18800	1.31949e-05	0.000428488	FLNA/RARRES2/F2/SNCA/CPB2/AZU1/PDGFB/SIGLEC16/C3/HRG/HSPB1/TMSB4X/DNM1L	13
BP	GO:0030194	positive regulation of blood coagulation	4/131	23/18800	1.79912e-05	0.00056926	HPSE/F2/CPB2/HRG	4
BP	GO:1900048	positive regulation of hemostasis	4/131	23/18800	1.79912e-05	0.00056926	HPSE/F2/CPB2/HRG	4
BP	GO:0051494	negative regulation of cytoskeleton organization	8/131	165/18800	2.05817e-05	0.000642983	SPTBN1/ARHGAP6/CORO1A/SNCA/MAPRE1/ADD3/TMSB4X/TMSB10	8
BP	GO:0050820	positive regulation of coagulation	4/131	24/18800	2.14732e-05	0.000657696	HPSE/F2/CPB2/HRG	4
BP	GO:0032272	negative regulation of protein polymerization	6/131	81/18800	2.15856e-05	0.000657696	SPTBN1/SNCA/MAPRE1/ADD3/TMSB4X/TMSB10	6
BP	GO:1902904	negative regulation of supramolecular fiber organization	8/131	169/18800	2.44578e-05	0.00073612	SPTBN1/ARHGAP6/CORO1A/SNCA/MAPRE1/ADD3/TMSB4X/TMSB10	8
BP	GO:0031639	plasminogen activation	4/131	25/18800	2.54256e-05	0.000756029	FGB/FGG/FGA/CPB2	4
BP	GO:0097529	myeloid leukocyte migration	9/131	229/18800	3.29239e-05	0.000967334	RARRES2/PPIB/PF4V1/PF4/AZU1/PDGFB/CCL16/PRTN3/DNM1L	9
BP	GO:0006936	muscle contraction	11/131	349/18800	3.36133e-05	0.000975973	TPM4/FLNA/TPM3/CALD1/TPM1/ACTA1/CCN2/TPM2/EHD3/CTTN/EMD	11
BP	GO:0051918	negative regulation of fibrinolysis	3/131	10/18800	3.82851e-05	0.00108606	F2/CPB2/HRG	3
BP	GO:0098974	postsynaptic actin cytoskeleton organization	3/131	10/18800	3.82851e-05	0.00108606	ACTB/DBNL/DBN1	3
BP	GO:0007044	cell-substrate junction assembly	6/131	92/18800	4.45542e-05	0.00124954	VCL/ARHGAP6/TLN1/CORO1C/HRG/CTTN	6
BP	GO:0032102	negative regulation of response to external stimulus	12/131	429/18800	4.68858e-05	0.00130016	PDGFA/F2/FGB/FGG/FGA/ST6GAL1/CPB2/SPP1/PDGFB/HRG/LTF/PGLYRP1	12
BP	GO:0051346	negative regulation of hydrolase activity	11/131	371/18800	5.84222e-05	0.00160207	APLP2/ITIH4/SNCA/ECM1/SLPI/C3/GAPDH/SPINK1/HRG/LTF/C4B	11
BP	GO:0045785	positive regulation of cell adhesion	12/131	446/18800	6.80374e-05	0.00184523	FLNA/TPM1/CORO1A/FGB/FGG/FGA/AZU1/PDGFB/HRG/ILK/DAG1/CRKL	12
BP	GO:0099188	postsynaptic cytoskeleton organization	3/131	12/18800	6.94758e-05	0.00186376	ACTB/DBNL/DBN1	3
BP	GO:0003012	muscle system process	12/131	449/18800	7.25205e-05	0.00192452	TPM4/FLNA/TPM3/CALD1/TPM1/ACTA1/CCN2/TPM2/EHD3/DAG1/CTTN/EMD	12
BP	GO:0052547	regulation of peptidase activity	12/131	456/18800	8.39852e-05	0.00220506	APLP2/ITIH4/SNCA/ECM1/CCN2/SLPI/C3/GAPDH/SPINK1/HRG/LTF/C4B	12
BP	GO:0097530	granulocyte migration	7/131	154/18800	0.000103118	0.00263865	RARRES2/PPIB/PF4V1/PF4/CCL16/PRTN3/DNM1L	7
BP	GO:0030038	contractile actin filament bundle assembly	6/131	107/18800	0.000103707	0.00263865	PDLIM1/ARHGAP6/ZYX/TPM1/CCN2/ELN	6
BP	GO:0043149	stress fiber assembly	6/131	107/18800	0.000103707	0.00263865	PDLIM1/ARHGAP6/ZYX/TPM1/CCN2/ELN	6
BP	GO:0051235	maintenance of location	10/131	331/18800	0.000109754	0.00276401	FLNA/F2/CORO1A/SNCA/GP5/C3/DBN1/TMSB4X/LTBP1/TMSB10	10
BP	GO:0150116	regulation of cell-substrate junction organization	5/131	68/18800	0.00011158	0.00278162	VCL/ARHGAP6/CORO1C/MAPRE2/HRG	5
BP	GO:0051917	regulation of fibrinolysis	3/131	14/18800	0.000113783	0.00280817	F2/CPB2/HRG	3
BP	GO:0070371	ERK1 and ERK2 cascade	10/131	335/18800	0.000121098	0.00295911	PDGFA/FGB/FGG/SLC9A3R1/FGA/CCN2/PDGFB/CCL16/TF/CRKL	10
BP	GO:0034764	positive regulation of transmembrane transport	8/131	213/18800	0.000124972	0.00302382	FLNA/F2/SNCA/STIM1/SLC9A3R1/C3/EHD3/TMSB4X	8
BP	GO:1903532	positive regulation of secretion by cell	9/131	274/18800	0.000130687	0.0031314	FGB/FGG/SNCA/FGA/CPB2/SPP1/RAB27B/SPINK1/DNM1L	9
BP	GO:0034116	positive regulation of heterotypic cell-cell adhesion	3/131	15/18800	0.000141505	0.00335802	FGB/FGG/FGA	3
BP	GO:1903036	positive regulation of response to wounding	5/131	72/18800	0.000146473	0.00341947	FLNA/HPSE/F2/CPB2/HRG	5
BP	GO:0034767	positive regulation of ion transmembrane transport	7/131	163/18800	0.000146865	0.00341947	FLNA/F2/SNCA/STIM1/SLC9A3R1/EHD3/TMSB4X	7
BP	GO:0070374	positive regulation of ERK1 and ERK2 cascade	8/131	220/18800	0.000156101	0.00360053	PDGFA/FGB/FGG/FGA/CCN2/PDGFB/CCL16/CRKL	8
BP	GO:0034329	cell junction assembly	11/131	420/18800	0.000174556	0.00398893	ACTB/VCL/ARHGAP6/TLN1/CORO1C/SNCA/DBNL/MYO9A/HRG/CRKL/CTTN	11
BP	GO:0050920	regulation of chemotaxis	8/131	225/18800	0.000182039	0.00412177	RARRES2/ST6GAL1/AZU1/PDGFB/HRG/HSPB1/TMSB4X/DNM1L	8
BP	GO:0002237	response to molecule of bacterial origin	10/131	354/18800	0.000189505	0.0042518	LOXL1/MTDH/SNCA/PF4V1/PF4/DEFA1B/SLPI/CAMP/LTF/C4B	10
BP	GO:0052548	regulation of endopeptidase activity	11/131	426/18800	0.000197343	0.00438777	APLP2/ITIH4/SNCA/CCN2/SLPI/C3/GAPDH/SPINK1/HRG/LTF/C4B	11
BP	GO:0045198	establishment of epithelial cell apical/basal polarity	3/131	17/18800	0.000209333	0.00461281	MSN/SLC9A3R1/MYO9A	3
BP	GO:1902905	positive regulation of supramolecular fiber organization	7/131	176/18800	0.000235524	0.00514402	TPM1/VASP/MAPRE1/CCN2/CTTN/MTSS1/SLAIN2	7
BP	GO:0010720	positive regulation of cell development	9/131	297/18800	0.000238557	0.00516454	FLNA/FGB/FGG/FGA/DBNL/DBN1/ILK/DAG1/CRKL	9
BP	GO:1902683	regulation of receptor localization to synapse	3/131	18/18800	0.000249922	0.00536355	STX7/DBN1/DAG1	3
BP	GO:0051047	positive regulation of secretion	9/131	300/18800	0.000256935	0.00546651	FGB/FGG/SNCA/FGA/CPB2/SPP1/RAB27B/SPINK1/DNM1L	9
BP	GO:0045197	establishment or maintenance of epithelial cell apical/basal polarity	4/131	45/18800	0.000268871	0.00567156	MSN/SLC9A3R1/MYO9A/ILK	4
BP	GO:0071621	granulocyte chemotaxis	6/131	128/18800	0.00027632	0.00573074	RARRES2/PPIB/PF4V1/PF4/CCL16/DNM1L	6
BP	GO:1990266	neutrophil migration	6/131	128/18800	0.00027632	0.00573074	PPIB/PF4V1/PF4/CCL16/PRTN3/DNM1L	6
BP	GO:0045921	positive regulation of exocytosis	5/131	83/18800	0.000285943	0.00583229	FGB/FGG/SNCA/FGA/RAB27B	5
BP	GO:0048041	focal adhesion assembly	5/131	83/18800	0.000285943	0.00583229	VCL/ARHGAP6/CORO1C/HRG/CTTN	5
BP	GO:1903829	positive regulation of protein localization	11/131	446/18800	0.00029241	0.00587701	SPTBN1/FLNA/MSN/F2/FGB/FGG/CAMK1/FGA/UBE2L3/DNM1L/EMD	11
BP	GO:0031640	killing of cells of another organism	4/131	46/18800	0.000292898	0.00587701	DEFA1B/GAPDH/LTF/PGLYRP1	4
BP	GO:0070372	regulation of ERK1 and ERK2 cascade	9/131	311/18800	0.000334685	0.00666131	PDGFA/FGB/FGG/SLC9A3R1/FGA/CCN2/PDGFB/CCL16/CRKL	9
BP	GO:0097581	lamellipodium organization	5/131	89/18800	0.000395405	0.00780688	VCL/CORO1C/ENPP2/HRG/CTTN	5
BP	GO:0035088	establishment or maintenance of apical/basal cell polarity	4/131	50/18800	0.000404569	0.00786201	MSN/SLC9A3R1/MYO9A/ILK	4
BP	GO:0061245	establishment or maintenance of bipolar cell polarity	4/131	50/18800	0.000404569	0.00786201	MSN/SLC9A3R1/MYO9A/ILK	4
BP	GO:0043122	regulation of I-kappaB kinase/NF-kappaB signaling	8/131	254/18800	0.000411905	0.00794204	FLNA/MTDH/ECM1/GAPDH/EEF1D/LTF/SUMO4/HSPB1	8
BP	GO:0051495	positive regulation of cytoskeleton organization	7/131	195/18800	0.000438082	0.00838129	TPM1/VASP/MAPRE1/CCN2/CTTN/MTSS1/SLAIN2	7
BP	GO:0050921	positive regulation of chemotaxis	6/131	140/18800	0.000446609	0.0084787	RARRES2/AZU1/PDGFB/HSPB1/TMSB4X/DNM1L	6
BP	GO:0035089	establishment of apical/basal cell polarity	3/131	22/18800	0.000462153	0.00864086	MSN/SLC9A3R1/MYO9A	3
BP	GO:0051220	cytoplasmic sequestering of protein	3/131	22/18800	0.000462153	0.00864086	FLNA/DBN1/TMSB4X	3
BP	GO:0045185	maintenance of protein location	5/131	93/18800	0.000484227	0.00898551	FLNA/DBN1/TMSB4X/LTBP1/TMSB10	5
BP	GO:0071674	mononuclear cell migration	7/131	199/18800	0.000494646	0.00911035	MSN/RARRES2/ECM1/PDGFB/DEFA1B/CCL16/CRKL	7
BP	GO:0010959	regulation of metal ion transport	10/131	403/18800	0.000528467	0.00966116	FLNA/F2/CORO1A/SNCA/STIM1/SLC9A3R1/PDGFB/TF/EHD3/SPINK1	10
BP	GO:0031333	negative regulation of protein-containing complex assembly	6/131	145/18800	0.000537949	0.0097622	SPTBN1/SNCA/MAPRE1/ADD3/TMSB4X/TMSB10	6
BP	GO:0032496	response to lipopolysaccharide	9/131	333/18800	0.000548996	0.00988995	LOXL1/MTDH/SNCA/PF4V1/PF4/DEFA1B/SLPI/CAMP/LTF	9
BP	GO:1902414	protein localization to cell junction	5/131	96/18800	0.000560119	0.0100172	ACTB/VCL/RAB27B/DAG1/HSPB1	5
BP	GO:0016049	cell growth	11/131	484/18800	0.000580882	0.0102337	VCL/F2/DBNL/FBLN5/SPP1/H3-3B/DBN1/HRG/CRKL/CTTN/CDHR2	11
BP	GO:0048008	platelet-derived growth factor receptor signaling pathway	4/131	55/18800	0.000583258	0.0102337	PDGFA/SNCA/SLC9A3R1/PDGFB	4
BP	GO:2001237	negative regulation of extrinsic apoptotic signaling pathway	5/131	97/18800	0.000587298	0.0102337	FGB/FGG/FGA/PF4/CTTN	5
BP	GO:1904064	positive regulation of cation transmembrane transport	6/131	148/18800	0.000599345	0.0102337	FLNA/F2/SNCA/STIM1/EHD3/TMSB4X	6
BP	GO:0030859	polarized epithelial cell differentiation	3/131	24/18800	0.000601249	0.0102337	MSN/SLC9A3R1/MYO9A	3
BP	GO:0061162	establishment of monopolar cell polarity	3/131	24/18800	0.000601249	0.0102337	MSN/SLC9A3R1/MYO9A	3
BP	GO:2001026	regulation of endothelial cell chemotaxis	3/131	24/18800	0.000601249	0.0102337	HRG/HSPB1/TMSB4X	3
BP	GO:0010638	positive regulation of organelle organization	11/131	487/18800	0.000611332	0.010334	MSN/TPM1/VASP/SNCA/MAPRE1/CCN2/PDGFB/CTTN/MTSS1/SLAIN2/DNM1L	11
BP	GO:0050764	regulation of phagocytosis	5/131	99/18800	0.000644614	0.0107123	CNN2/AZU1/C3/PRTN3/C4B	5
BP	GO:0001894	tissue homeostasis	8/131	272/18800	0.000646732	0.0107123	ACTB/VCL/CORO1A/CCN2/SPP1/TF/LTF/HSPB1	8
BP	GO:0043547	positive regulation of GTPase activity	8/131	272/18800	0.000646732	0.0107123	ARHGAP6/ARHGAP45/CORO1C/MAPRE2/MYO9A/CCL16/PRTN3/CRKL	8
BP	GO:0043270	positive regulation of ion transport	8/131	273/18800	0.000662418	0.0108145	FLNA/F2/SNCA/STIM1/SLC9A3R1/PDGFB/EHD3/TMSB4X	8
BP	GO:0001558	regulation of cell growth	10/131	415/18800	0.000662855	0.0108145	F2/DBNL/FBLN5/SPP1/H3-3B/DBN1/HRG/CRKL/CTTN/CDHR2	10
BP	GO:0008360	regulation of cell shape	6/131	151/18800	0.000666049	0.0108145	MSN/F2/TPM1/CORO1A/SLC9A3R1/DAG1	6
BP	GO:0034114	regulation of heterotypic cell-cell adhesion	3/131	25/18800	0.00067977	0.0108237	FGB/FGG/FGA	3
BP	GO:0035821	modulation of process of another organism	3/131	25/18800	0.00067977	0.0108237	DEFA1B/SLPI/LTF	3
BP	GO:0061339	establishment or maintenance of monopolar cell polarity	3/131	25/18800	0.00067977	0.0108237	MSN/SLC9A3R1/MYO9A	3
BP	GO:0044089	positive regulation of cellular component biogenesis	11/131	494/18800	0.000687603	0.0108782	MSN/TPM1/VASP/SNCA/MAPRE1/CCN2/HRG/DAG1/CTTN/MTSS1/SLAIN2	11
BP	GO:0045765	regulation of angiogenesis	9/131	345/18800	0.000706796	0.0110824	MTDH/STIM1/ECM1/PF4/ENPP2/C3/CAMP/HRG/HSPB1	9
BP	GO:0050808	synapse organization	10/131	419/18800	0.000713485	0.0110824	FLNA/ACTB/SNCA/CAMK1/DBNL/C3/DBN1/DAG1/CRKL/CTTN	10
BP	GO:0090303	positive regulation of wound healing	4/131	58/18800	0.000713981	0.0110824	HPSE/F2/CPB2/HRG	4
BP	GO:0006816	calcium ion transport	10/131	424/18800	0.000781225	0.0120504	F2/CORO1A/SNCA/STIM1/GP5/CCN2/PDGFB/EHD3/SPINK1/DNM1L	10
BP	GO:1901342	regulation of vasculature development	9/131	351/18800	0.00079859	0.0122417	MTDH/STIM1/ECM1/PF4/ENPP2/C3/CAMP/HRG/HSPB1	9
BP	GO:0050830	defense response to Gram-positive bacterium	5/131	104/18800	0.000806206	0.0122822	RARRES2/DEFA1B/CAMP/PGLYRP1/RNASE3	5
BP	GO:0007163	establishment or maintenance of cell polarity	7/131	219/18800	0.000870951	0.0130392	MSN/ACTB/PDLIM1/SLC9A3R1/MYO9A/ILK/CRKL	7
BP	GO:0051651	maintenance of location in cell	7/131	219/18800	0.000870951	0.0130392	F2/CORO1A/SNCA/GP5/DBN1/TMSB4X/TMSB10	7
BP	GO:0030593	neutrophil chemotaxis	5/131	106/18800	0.000878648	0.0130392	PPIB/PF4V1/PF4/CCL16/DNM1L	5
BP	GO:0032231	regulation of actin filament bundle assembly	5/131	106/18800	0.000878648	0.0130392	FLNA/ARHGAP6/TPM1/CCN2/MTSS1	5
BP	GO:0010639	negative regulation of organelle organization	9/131	356/18800	0.000882315	0.0130392	SPTBN1/ARHGAP6/CORO1A/SNCA/MAPRE1/ADD3/H3-3B/TMSB4X/TMSB10	9
BP	GO:0007249	I-kappaB kinase/NF-kappaB signaling	8/131	288/18800	0.000936945	0.0137642	FLNA/MTDH/ECM1/GAPDH/EEF1D/LTF/SUMO4/HSPB1	8
BP	GO:0051893	regulation of focal adhesion assembly	4/131	63/18800	0.000975895	0.0141677	VCL/ARHGAP6/CORO1C/HRG	4
BP	GO:0090109	regulation of cell-substrate junction assembly	4/131	63/18800	0.000975895	0.0141677	VCL/ARHGAP6/CORO1C/HRG	4
BP	GO:0031638	zymogen activation	4/131	64/18800	0.00103539	0.0148567	FGB/FGG/FGA/CPB2	4
BP	GO:0050918	positive chemotaxis	4/131	64/18800	0.00103539	0.0148567	CORO1A/AZU1/PDGFB/CCL16	4
BP	GO:0051222	positive regulation of protein transport	8/131	293/18800	0.00104644	0.0149284	FLNA/FGB/FGG/CAMK1/FGA/UBE2L3/DNM1L/EMD	8
BP	GO:0051100	negative regulation of binding	6/131	165/18800	0.00105678	0.0149893	ACTB/CAMK1/PDGFB/SLPI/SUMO4/TMSB4X	6
BP	GO:2001233	regulation of apoptotic signaling pathway	9/131	370/18800	0.00115544	0.0162937	EIF5A/FGB/FGG/SLC9A3R1/FGA/PF4/HSPB1/CTTN/DNM1L	9
BP	GO:0030837	negative regulation of actin filament polymerization	4/131	66/18800	0.00116195	0.0162937	SPTBN1/ADD3/TMSB4X/TMSB10	4
BP	GO:0072678	T cell migration	4/131	67/18800	0.00122912	0.0171383	MSN/ECM1/DEFA1B/CRKL	4
BP	GO:0035767	endothelial cell chemotaxis	3/131	31/18800	0.00128861	0.0176683	HRG/HSPB1/TMSB4X	3
BP	GO:0090162	establishment of epithelial cell polarity	3/131	31/18800	0.00128861	0.0176683	MSN/SLC9A3R1/MYO9A	3
BP	GO:1902042	negative regulation of extrinsic apoptotic signaling pathway via death domain receptors	3/131	31/18800	0.00128861	0.0176683	FGB/FGG/FGA	3
BP	GO:1904951	positive regulation of establishment of protein localization	8/131	309/18800	0.00146739	0.0198753	FLNA/FGB/FGG/CAMK1/FGA/UBE2L3/DNM1L/EMD	8
BP	GO:0051928	positive regulation of calcium ion transport	5/131	119/18800	0.00147374	0.0198753	F2/SNCA/STIM1/PDGFB/EHD3	5
BP	GO:0072676	lymphocyte migration	5/131	119/18800	0.00147374	0.0198753	MSN/ECM1/DEFA1B/CCL16/CRKL	5
BP	GO:1904427	positive regulation of calcium ion transmembrane transport	4/131	71/18800	0.0015251	0.0204563	F2/SNCA/STIM1/EHD3	4
BP	GO:0045907	positive regulation of vasoconstriction	3/131	33/18800	0.00154831	0.0206553	FGB/FGG/FGA	3
BP	GO:0008361	regulation of cell size	6/131	179/18800	0.00160358	0.0212776	MSN/SLC9A3R1/DBNL/SPP1/DBN1/CTTN	6
BP	GO:0046887	positive regulation of hormone secretion	5/131	122/18800	0.00164518	0.0217129	FGB/FGG/FGA/SPP1/SPINK1	5
BP	GO:2000352	negative regulation of endothelial cell apoptotic process	3/131	34/18800	0.00168955	0.022153	FGB/FGG/FGA	3
BP	GO:0001952	regulation of cell-matrix adhesion	5/131	123/18800	0.00170545	0.022153	VCL/ARHGAP6/CORO1C/HRG/DAG1	5
BP	GO:0022612	gland morphogenesis	5/131	123/18800	0.00170545	0.022153	MSN/PDGFA/SLC9A3R1/CPB2/DAG1	5
BP	GO:0060249	anatomical structure homeostasis	8/131	319/18800	0.00179235	0.022935	ACTB/VCL/CORO1A/CCN2/SPP1/TF/LTF/HSPB1	8
BP	GO:0045766	positive regulation of angiogenesis	6/131	183/18800	0.00179354	0.022935	MTDH/STIM1/ECM1/C3/CAMP/HSPB1	6
BP	GO:1904018	positive regulation of vasculature development	6/131	183/18800	0.00179354	0.022935	MTDH/STIM1/ECM1/C3/CAMP/HSPB1	6
BP	GO:0040013	negative regulation of locomotion	9/131	396/18800	0.00184267	0.0234418	IGFBP3/VCL/TPM1/CORO1C/SLC9A3R1/ST6GAL1/CNN2/HRG/DAG1	9
BP	GO:0051924	regulation of calcium ion transport	7/131	251/18800	0.00190819	0.0241508	F2/CORO1A/SNCA/STIM1/PDGFB/EHD3/SPINK1	7
BP	GO:0061564	axon development	10/131	479/18800	0.00194277	0.024463	APLP2/FLNA/ACTB/VCL/VASP/DBNL/SPP1/DBN1/DAG1/CTTN	10
BP	GO:0060999	positive regulation of dendritic spine development	3/131	36/18800	0.0019956	0.0250008	CAMK1/DBNL/DBN1	3
BP	GO:0043123	positive regulation of I-kappaB kinase/NF-kappaB signaling	6/131	188/18800	0.00205446	0.0256081	FLNA/MTDH/ECM1/GAPDH/EEF1D/LTF	6
BP	GO:1905383	protein localization to presynapse	2/131	10/18800	0.00209042	0.0257958	RAB27B/HSPB1	2
BP	GO:2000425	regulation of apoptotic cell clearance	2/131	10/18800	0.00209042	0.0257958	C3/C4B	2
BP	GO:1903522	regulation of blood circulation	7/131	260/18800	0.00232651	0.0285663	FLNA/TPM1/FGB/FGG/FGA/CCN2/EHD3	7
BP	GO:0001895	retina homeostasis	4/131	80/18800	0.00236589	0.028906	ACTB/TF/LTF/HSPB1	4
BP	GO:0031334	positive regulation of protein-containing complex assembly	6/131	194/18800	0.00240435	0.0292313	MSN/VASP/SNCA/MAPRE1/CTTN/SLAIN2	6
BP	GO:0009595	detection of biotic stimulus	3/131	39/18800	0.00251578	0.02989	PGLYRP1/CDHR2/C4B	3
BP	GO:0043393	regulation of protein binding	6/131	196/18800	0.00253041	0.02989	ACTB/MAPRE1/CAMK1/PDGFB/SLPI/SPON1	6
BP	GO:0042989	sequestering of actin monomers	2/131	11/18800	0.00254332	0.02989	TMSB4X/TMSB10	2
BP	GO:0051673	membrane disruption in another organism	2/131	11/18800	0.00254332	0.02989	DEFA1B/LTF	2
BP	GO:0070944	neutrophil-mediated killing of bacterium	2/131	11/18800	0.00254332	0.02989	F2/AZU1	2
BP	GO:0071394	cellular response to testosterone stimulus	2/131	11/18800	0.00254332	0.02989	MSN/SPP1	2
BP	GO:2000392	regulation of lamellipodium morphogenesis	2/131	11/18800	0.00254332	0.02989	CORO1C/ENPP2	2
BP	GO:0014910	regulation of smooth muscle cell migration	4/131	83/18800	0.00270522	0.0316421	IGFBP3/PDGFA/TPM1/PDGFB	4
BP	GO:0030336	negative regulation of cell migration	8/131	346/18800	0.00295944	0.0343945	IGFBP3/VCL/TPM1/CORO1C/SLC9A3R1/CNN2/HRG/DAG1	8
BP	GO:0010642	negative regulation of platelet-derived growth factor receptor signaling pathway	2/131	12/18800	0.00303808	0.0343945	SNCA/SLC9A3R1	2
BP	GO:0033690	positive regulation of osteoblast proliferation	2/131	12/18800	0.00303808	0.0343945	HPSE/LTF	2
BP	GO:0034333	adherens junction assembly	2/131	12/18800	0.00303808	0.0343945	ACTB/VCL	2
BP	GO:0070943	neutrophil-mediated killing of symbiont cell	2/131	12/18800	0.00303808	0.0343945	F2/AZU1	2
BP	GO:0098840	protein transport along microtubule	2/131	12/18800	0.00303808	0.0343945	RAB27B/HSPB1	2
BP	GO:0099118	microtubule-based protein transport	2/131	12/18800	0.00303808	0.0343945	RAB27B/HSPB1	2
BP	GO:0070555	response to interleukin-1	5/131	141/18800	0.00308991	0.0348215	FGB/FGG/SNCA/CCL16/CAMP	5
BP	GO:0045216	cell-cell junction organization	6/131	205/18800	0.00316012	0.0354508	FLNA/ACTB/VCL/TLN1/PRTN3/MTSS1	6
BP	GO:0007409	axonogenesis	9/131	430/18800	0.00319855	0.0357195	APLP2/ACTB/VCL/VASP/DBNL/SPP1/DBN1/DAG1/CTTN	9
BP	GO:1904062	regulation of cation transmembrane transport	8/131	352/18800	0.00328519	0.0365218	FLNA/F2/CORO1A/SNCA/STIM1/SLC9A3R1/EHD3/TMSB4X	8
BP	GO:0031110	regulation of microtubule polymerization or depolymerization	4/131	88/18800	0.0033425	0.036892	SNCA/MAPRE1/MAPRE2/SLAIN2	4
BP	GO:0006979	response to oxidative stress	9/131	433/18800	0.00334838	0.036892	PDLIM1/TPM1/SNCA/ATOX1/FBLN5/PRDX6/SUMO4/HSPB1/SELENOP	9
BP	GO:0071902	positive regulation of protein serine/threonine kinase activity	6/131	208/18800	0.003394	0.0372284	PDGFA/SNCA/CAMK1/PDGFB/LTF/DBF4	6
BP	GO:0014909	smooth muscle cell migration	4/131	91/18800	0.0037702	0.0409906	IGFBP3/PDGFA/TPM1/PDGFB	4
BP	GO:0090277	positive regulation of peptide hormone secretion	4/131	91/18800	0.0037702	0.0409906	FGB/FGG/FGA/SPINK1	4
BP	GO:0098927	vesicle-mediated transport between endosomal compartments	3/131	45/18800	0.00378943	0.0410189	FLNA/MSN/CORO1A	3
BP	GO:2000146	negative regulation of cell motility	8/131	361/18800	0.0038254	0.0412275	IGFBP3/VCL/TPM1/CORO1C/SLC9A3R1/CNN2/HRG/DAG1	8
BP	GO:0043087	regulation of GTPase activity	8/131	364/18800	0.00401998	0.0428946	ARHGAP6/ARHGAP45/CORO1C/MAPRE2/MYO9A/CCL16/PRTN3/CRKL	8
BP	GO:0002793	positive regulation of peptide secretion	4/131	93/18800	0.00407508	0.0428946	FGB/FGG/FGA/SPINK1	4
BP	GO:0032273	positive regulation of protein polymerization	4/131	93/18800	0.00407508	0.0428946	VASP/MAPRE1/CTTN/SLAIN2	4
BP	GO:0043491	protein kinase B signaling	6/131	216/18800	0.00408074	0.0428946	HPSE/PDGFA/MTDH/SLC9A3R1/ILK/DAG1	6
BP	GO:0031115	negative regulation of microtubule polymerization	2/131	14/18800	0.00415085	0.0428946	SNCA/MAPRE1	2
BP	GO:0035791	platelet-derived growth factor receptor-beta signaling pathway	2/131	14/18800	0.00415085	0.0428946	PDGFA/PDGFB	2
BP	GO:0070278	extracellular matrix constituent secretion	2/131	14/18800	0.00415085	0.0428946	CPB2/CCN2	2
BP	GO:0070942	neutrophil mediated cytotoxicity	2/131	14/18800	0.00415085	0.0428946	F2/AZU1	2
BP	GO:0051098	regulation of binding	8/131	366/18800	0.0041539	0.0428946	ACTB/MAPRE1/CAMK1/PDGFB/SLPI/SUMO4/TMSB4X/SPON1	8
BP	GO:0090130	tissue migration	8/131	366/18800	0.0041539	0.0428946	CORO1C/ACTA1/MAPRE2/ENPP2/PDGFB/HRG/HSPB1/TMSB4X	8
BP	GO:0071222	cellular response to lipopolysaccharide	6/131	217/18800	0.00417331	0.0429155	MTDH/PF4V1/PF4/DEFA1B/CAMP/LTF	6
BP	GO:0001738	morphogenesis of a polarized epithelium	4/131	94/18800	0.00423359	0.0433212	MSN/ACTB/SLC9A3R1/MYO9A	4
BP	GO:0010632	regulation of epithelial cell migration	7/131	290/18800	0.00424786	0.0433212	CORO1C/MAPRE2/ENPP2/PDGFB/HRG/HSPB1/TMSB4X	7
BP	GO:0051271	negative regulation of cellular component movement	8/131	369/18800	0.0043612	0.0442665	IGFBP3/VCL/TPM1/CORO1C/SLC9A3R1/CNN2/HRG/DAG1	8
BP	GO:2001236	regulation of extrinsic apoptotic signaling pathway	5/131	153/18800	0.00437643	0.0442665	FGB/FGG/FGA/PF4/CTTN	5
BP	GO:0010761	fibroblast migration	3/131	48/18800	0.00454941	0.0453596	PDLIM1/CORO1C/ILK	3
BP	GO:0033628	regulation of cell adhesion mediated by integrin	3/131	48/18800	0.00454941	0.0453596	HRG/CRKL/FERMT3	3
BP	GO:0061028	establishment of endothelial barrier	3/131	48/18800	0.00454941	0.0453596	MSN/HPSE/VCL	3
BP	GO:0032091	negative regulation of protein binding	4/131	96/18800	0.004563	0.0453596	ACTB/CAMK1/PDGFB/SLPI	4
BP	GO:0071900	regulation of protein serine/threonine kinase activity	8/131	372/18800	0.00457639	0.0453596	ACTB/PDGFA/SNCA/CAMK1/MST1/PDGFB/LTF/DBF4	8
BP	GO:1903169	regulation of calcium ion transmembrane transport	5/131	156/18800	0.00474993	0.0465083	F2/CORO1A/SNCA/STIM1/EHD3	5
BP	GO:0045346	regulation of MHC class II biosynthetic process	2/131	15/18800	0.00476767	0.0465083	PF4/AZU1	2
BP	GO:2001028	positive regulation of endothelial cell chemotaxis	2/131	15/18800	0.00476767	0.0465083	HSPB1/TMSB4X	2
BP	GO:2001256	regulation of store-operated calcium entry	2/131	15/18800	0.00476767	0.0465083	STIM1/SPINK1	2
BP	GO:0034332	adherens junction organization	3/131	50/18800	0.00510365	0.0492666	ACTB/VCL/MTSS1	3
BP	GO:1902041	regulation of extrinsic apoptotic signaling pathway via death domain receptors	3/131	50/18800	0.00510365	0.0492666	FGB/FGG/FGA	3
BP	GO:0140694	non-membrane-bounded organelle assembly	8/131	379/18800	0.00511031	0.0492666	FLNA/MSN/TPM1/MAPRE1/DBNL/ACTA1/MAPRE2/CSRP1	8

## Sheet: Tabel S8
Table S8. The enriched KEGG pathways for the DEPs of LTPPs-NH
ID	Description	GeneRatio	BgRatio	pvalue	p.adjust	qvalue	geneID	Count
hsa04610	Complement and coagulation cascades	10/78	85/8159	6.2e-09	8.43e-07	7.44e-07	732/2153/2147/2244/2266/2243/2162/1361/718/721	10
hsa04611	Platelet activation	11/78	124/8159	2.1e-08	1.43e-06	1.26e-06	60/7094/2147/7408/2244/2266/6786/2243/2814/83706/8773	11
hsa04510	Focal adhesion	11/78	201/8159	2.83e-06	0.000128469	0.000113355	2316/60/7414/5154/7094/7791/7408/6696/5155/3611/1399	11
hsa04613	Neutrophil extracellular trap formation	10/78	190/8159	1.18e-05	0.000400512	0.000353393	60/8370/2244/2266/2243/566/718/3021/820/8334	10
hsa05410	Hypertrophic cardiomyopathy	7/78	90/8159	2.2e-05	0.000597632	0.000527323	7171/60/7170/7168/7169/1605/2010	7
hsa05414	Dilated cardiomyopathy	7/78	96/8159	3.35e-05	0.000758932	0.000669646	7171/60/7170/7168/7169/1605/2010	7
hsa05171	Coronavirus disease - COVID-19	9/78	232/8159	0.000343938	0.00668223	0.00589609	732/2147/2244/2266/2243/2162/718/721/6181	9
hsa05100	Bacterial invasion of epithelial cells	5/78	77/8159	0.000810249	0.0137742	0.0121537	60/7414/3611/1399/2017	5
hsa04810	Regulation of actin cytoskeleton	8/78	218/8159	0.0010731	0.0162158	0.0143081	4478/60/7414/5154/2147/5155/1399/7114	8
hsa05322	Systemic lupus erythematosus	6/78	136/8159	0.00184566	0.0251009	0.0221479	732/8370/718/3021/8334/721	6
hsa05150	Staphylococcus aureus infection	5/78	96/8159	0.00217741	0.0268675	0.0237067	2266/728358/718/820/721	5
hsa05131	Shigellosis	8/78	247/8159	0.00237067	0.0268675	0.0237067	60/7414/7094/718/3021/3611/1399/2017	8
